# Supplementary material for: 2-(2-Methyl-6-phenyl-1-propyl-1,4-dihydro­pyridin-4-yl­idene)propane­dinitrile
Source: Acta Crystallogr Sect E Struct Rep Online. 2011 Feb 19;67(Pt 3):o670. doi: 10.1107/S1600536811005587 (PMC3052154; doi:10.1107/S1600536811005587)
Supplement: Supplementary file 1 [file e-67-0o670-sup1.cif]

##############################################################################
###                                                                        ###
###        Electronic paper (Acta Crystallographica Section E)             ###
###                                                                        ###
##############################################################################
#                                                                            #
# This CIF contains the data in a paper accepted for publication in Acta     #
# Crystallographica Section E. It conforms to the requirements of Notes      #
# for Authors for Section E, and has been peer reviewed under the auspices   #
# of the IUCr Commission on Journals.                                        #
#                                                                            #
# Full details of the Crystallographic Information File format               #
# are given in the paper "The Crystallographic Information File (CIF):       #
# a New Standard Archive File for Crystallography" by S. R. Hall, F. H.      #
# Allen and I. D. Brown [Acta Cryst. (1991), A47, 655-685].                  #
#                                                                            #
# The current version of the core CIF dictionary is obtainable from          #
# ftp://ftp.iucr.org/pub/cif_core.dic. The current version number is 2.4.    #
#                                                                            #
# Software is freely available for graphical display of the structure(s) in  #
# this CIF.  For information consult the CIF home page http://www.iucr.org/  #
# cif/home.html                                                              #
#                                                                            #
# This file may be used for bona fide research purposes within the           #
# scientific community so long as proper attribution is given to the journal # 
# article from which it was obtained.                                        #
#                                                                            #
##############################################################################
                                             
data_I
_audit_creation_method     SHELXL-97
_chemical_name_systematic
;
2-(2-Methyl-6-phenyl-1-propyl-1,4-dihydropyridin-4-ylidene)propanedinitrile
;
_chemical_name_common     ?
_chemical_formula_moiety     'C18 H17 N3'
_chemical_formula_sum     'C18 H17 N3'
_chemical_formula_iupac     'C18 H17 N3'
_chemical_formula_weight     275.35
_chemical_melting_point     ?
_symmetry_cell_setting     monoclinic
_symmetry_space_group_name_H-M     'P 21/c'
_symmetry_space_group_name_Hall     '-P 2ybc'
loop_
    _symmetry_equiv_pos_as_xyz
    'x, y, z'
    '-x, y+1/2, -z+1/2'
    '-x, -y, -z'
    'x, -y-1/2, z-1/2'
_cell_length_a     11.5580(7)
_cell_length_b     9.9179(6)
_cell_length_c     13.9268(7)
_cell_angle_alpha     90.0000
_cell_angle_beta     105.707(2)
_cell_angle_gamma     90.000
_cell_volume     1536.83(15)
_cell_formula_units_Z     4
_cell_measurement_reflns_used     15051
_cell_measurement_theta_min     27.45
_cell_measurement_theta_max     3.04
_cell_measurement_temperature     100.0(10)
_cell_special_details     'Z = 4'
_exptl_crystal_description     block
_exptl_crystal_colour     yellow
_exptl_crystal_size_max     0.5
_exptl_crystal_size_mid     0.4
_exptl_crystal_size_min     0.2
_exptl_crystal_density_diffrn     1.190
_exptl_crystal_density_meas     ?
_exptl_crystal_density_method     'not measured'
_exptl_crystal_F_000     584
_exptl_absorpt_coefficient_mu     0.072
_exptl_absorpt_correction_type     multi-scan
_exptl_absorpt_process_details     '(RAPID-AUTO; Rigaku, 2008)'
_exptl_absorpt_correction_T_min     0.966
_exptl_absorpt_correction_T_max     0.986
_exptl_special_details
;
;
_diffrn_ambient_temperature     100(2)
_diffrn_radiation_type     MoK\a
_diffrn_radiation_wavelength     0.71073
_diffrn_radiation_source     'fine-focus sealed tube'
_diffrn_radiation_monochromator     graphite
_diffrn_measurement_device_type     'Rigaku R-AXIS RAPID II-S'
_diffrn_measurement_method     \w
_diffrn_detector_area_resol_mean     ?
_diffrn_reflns_number     13505
_diffrn_reflns_av_R_equivalents     0.0773
_diffrn_reflns_av_sigmaI/netI     0.0646
_diffrn_reflns_theta_min     3.04
_diffrn_reflns_theta_max     26.50
_diffrn_reflns_theta_full     26.50
_diffrn_measured_fraction_theta_max     0.999
_diffrn_measured_fraction_theta_full     0.999
_diffrn_reflns_limit_h_min     -14
_diffrn_reflns_limit_h_max     14
_diffrn_reflns_limit_k_min     -12
_diffrn_reflns_limit_k_max     12
_diffrn_reflns_limit_l_min     -16
_diffrn_reflns_limit_l_max     17
_diffrn_standards_number     14613
_diffrn_standards_interval_count     ?
_diffrn_standards_interval_time     ?
_diffrn_standards_decay_%     ?
_refine_special_details
;
Refinement of <i>F</i>^2^ against ALL reflections. The weighted <i>R</i>-factor
<i>wR</i> and goodness of fit <i>S</i> are based on <i>F</i>^2^, conventional
<i>R</i>-factors <i>R</i> are based on <i>F</i>, with <i>F</i> set to zero for
negative <i>F</i>^2^. The threshold expression of <i>F</i>^2^ >
\s(<i>F</i>^2^) is used only for calculating <i>R</i>-factors(gt) <i>etc</i>.
and is not relevant to the choice of reflections for refinement.
<i>R</i>-factors based on <i>F</i>^2^ are statistically about twice as large
as those based on <i>F</i>, and <i>R</i>- factors based on ALL data will be
even larger.
;
_reflns_number_total     3185
_reflns_number_gt     2321
_reflns_threshold_expression     I>2\s(I)
_refine_ls_structure_factor_coef     Fsqd
_refine_ls_matrix_type     full
_refine_ls_R_factor_all     0.0717
_refine_ls_R_factor_gt     0.0490
_refine_ls_wR_factor_gt     0.1180
_refine_ls_wR_factor_ref     0.1339
_refine_ls_goodness_of_fit_ref     1.066
_refine_ls_restrained_S_all     1.066
_refine_ls_number_reflns     3185
_refine_ls_number_parameters     193
_refine_ls_number_restraints     0
_refine_ls_hydrogen_treatment     constr
_refine_ls_weighting_scheme     calc
_refine_ls_weighting_details
         'calc w=1/[\s^2^(Fo^2^)+(0.0522P)^2^+0.3213P] where P=(Fo^2^+2Fc^2^)/3'
_atom_sites_solution_hydrogens     geom
_atom_sites_solution_primary     direct
_atom_sites_solution_secondary     difmap
_refine_ls_shift/su_max     0.000
_refine_ls_shift/su_mean     0.000
_refine_diff_density_max     0.219
_refine_diff_density_min     -0.195
_refine_ls_extinction_method     'SHELXL97 (Sheldrick, 2008)'
_refine_ls_extinction_coef     0.013(3)
_refine_ls_extinction_expression
                                  'Fc^*^=kFc[1+0.001xFc^2^\l^3^/sin(2\q)]^-1/4^'
loop_
    _atom_type_symbol
    _atom_type_description
    _atom_type_scat_dispersion_real
    _atom_type_scat_dispersion_imag
    _atom_type_scat_source
    'C' 'C' 0.0033 0.0016
                         'International Tables Vol C Tables 4.2.6.8 and 6.1.1.4'
    'H' 'H' 0.0000 0.0000
                         'International Tables Vol C Tables 4.2.6.8 and 6.1.1.4'
    'N' 'N' 0.0061 0.0033
                         'International Tables Vol C Tables 4.2.6.8 and 6.1.1.4'
_computing_data_collection     'RAPID-AUTO (Rigaku, 2008)'
_computing_cell_refinement     'RAPID-AUTO (Rigaku, 2008)'
_computing_data_reduction     'RAPID-AUTO (Rigaku, 2008)'
_computing_structure_solution     'SHELXS97 (Sheldrick, 2008)'
_computing_structure_refinement     'SHELXL97 (Sheldrick, 2008)'
_computing_molecular_graphics     'ORTEP-3 (Farrugia, 1997)'
_computing_publication_material     'WinGX (Farrugia, 1999)'
loop_
    _atom_site_type_symbol
    _atom_site_label
    _atom_site_fract_x
    _atom_site_fract_y
    _atom_site_fract_z
    _atom_site_U_iso_or_equiv
    _atom_site_adp_type
    _atom_site_calc_flag
    _atom_site_refinement_flags
    _atom_site_occupancy
    _atom_site_disorder_assembly
    _atom_site_disorder_group
    C C1 0.86513(14) 0.37654(15) 0.41005(10) 0.0322(4) Uani d . 1 . .
    C C2 0.94627(14) 0.43142(16) 0.36078(11) 0.0350(4) Uani d . 1 . .
    H H2 1.0277 0.4120 0.3851 0.042 Uiso calc R 1 . .
    C C3 0.90918(14) 0.51234(16) 0.27834(11) 0.0345(4) Uani d . 1 . .
    C C4 0.70719(14) 0.49082(15) 0.28609(10) 0.0311(4) Uani d . 1 . .
    C C5 0.74344(14) 0.41302(16) 0.36931(11) 0.0332(4) Uani d . 1 . .
    H H5 0.6864 0.3829 0.4004 0.040 Uiso calc R 1 . .
    C C6 0.57636(14) 0.51915(15) 0.24329(11) 0.0325(4) Uani d . 1 . .
    C C7 0.51068(15) 0.45459(18) 0.15657(12) 0.0402(4) Uani d . 1 . .
    H H7 0.5498 0.3993 0.1214 0.048 Uiso calc R 1 . .
    C C8 0.38795(16) 0.4724(2) 0.12290(13) 0.0466(4) Uani d . 1 . .
    H H8 0.3443 0.4281 0.0657 0.056 Uiso calc R 1 . .
    C C9 0.32989(16) 0.55609(19) 0.17404(13) 0.0467(5) Uani d . 1 . .
    H H9 0.2473 0.5686 0.1506 0.056 Uiso calc R 1 . .
    C C10 0.39303(17) 0.62090(19) 0.25902(14) 0.0478(5) Uani d . 1 . .
    H H10 0.3534 0.6773 0.2931 0.057 Uiso calc R 1 . .
    C C11 0.51660(15) 0.60193(18) 0.29407(12) 0.0409(4) Uani d . 1 . .
    H H11 0.5594 0.6452 0.3521 0.049 Uiso calc R 1 . .
    C C12 0.90262(14) 0.28936(16) 0.49335(11) 0.0357(4) Uani d . 1 . .
    C C13 0.82087(16) 0.24072(17) 0.54461(12) 0.0399(4) Uani d . 1 . .
    C C14 1.02361(17) 0.24658(18) 0.52802(12) 0.0436(4) Uani d . 1 . .
    C C15 0.74831(15) 0.63071(16) 0.15180(11) 0.0366(4) Uani d . 1 . .
    H H15A 0.6704 0.5997 0.1122 0.044 Uiso calc R 1 . .
    H H15B 0.8041 0.6235 0.1110 0.044 Uiso calc R 1 . .
    C C16 0.73834(19) 0.77697(18) 0.17897(12) 0.0481(5) Uani d . 1 . .
    H H16A 0.8174 0.8115 0.2129 0.058 Uiso calc R 1 . .
    H H16B 0.6877 0.7844 0.2241 0.058 Uiso calc R 1 . .
    C C17 0.6847(2) 0.8605(2) 0.08532(15) 0.0669(6) Uani d . 1 . .
    H H17A 0.6826 0.9537 0.1032 0.100 Uiso calc R 1 . .
    H H17B 0.6045 0.8298 0.0542 0.100 Uiso calc R 1 . .
    H H17C 0.7333 0.8503 0.0397 0.100 Uiso calc R 1 . .
    C C18 0.99893(17) 0.5697(2) 0.22903(14) 0.0500(5) Uani d . 1 . .
    H H18A 0.9884 0.6655 0.2224 0.075 Uiso calc R 1 . .
    H H18B 0.9869 0.5300 0.1642 0.075 Uiso calc R 1 . .
    H H18C 1.0788 0.5500 0.2690 0.075 Uiso calc R 1 . .
    N N1 0.78979(11) 0.54168(13) 0.24021(9) 0.0320(3) Uani d . 1 . .
    N N2 0.75433(16) 0.20179(18) 0.58685(12) 0.0569(5) Uani d . 1 . .
    N N3 1.12223(16) 0.2122(2) 0.55469(12) 0.0672(5) Uani d . 1 . .
loop_
    _atom_site_aniso_label
    _atom_site_aniso_U_11
    _atom_site_aniso_U_22
    _atom_site_aniso_U_33
    _atom_site_aniso_U_12
    _atom_site_aniso_U_13
    _atom_site_aniso_U_23
    C1 0.0369(9) 0.0294(8) 0.0286(7) -0.0009(7) 0.0057(6) -0.0046(6)
    C2 0.0321(8) 0.0349(9) 0.0361(8) 0.0006(7) 0.0058(6) -0.0010(6)
    C3 0.0334(9) 0.0337(9) 0.0367(8) -0.0020(7) 0.0100(6) -0.0031(6)
    C4 0.0342(9) 0.0282(8) 0.0299(7) -0.0015(6) 0.0069(6) -0.0038(6)
    C5 0.0332(8) 0.0354(8) 0.0303(8) -0.0013(7) 0.0073(6) -0.0003(6)
    C6 0.0333(8) 0.0324(8) 0.0306(7) 0.0024(7) 0.0068(6) 0.0039(6)
    C7 0.0382(9) 0.0434(10) 0.0372(8) 0.0010(7) 0.0070(7) -0.0041(7)
    C8 0.0399(10) 0.0557(11) 0.0386(9) -0.0008(8) 0.0012(7) 0.0013(8)
    C9 0.0350(10) 0.0525(11) 0.0496(10) 0.0065(8) 0.0063(8) 0.0144(8)
    C10 0.0476(11) 0.0480(11) 0.0518(10) 0.0119(9) 0.0204(8) 0.0050(8)
    C11 0.0431(10) 0.0425(10) 0.0364(8) 0.0032(8) 0.0097(7) -0.0027(7)
    C12 0.0371(9) 0.0361(9) 0.0320(8) 0.0022(7) 0.0062(6) 0.0017(6)
    C13 0.0469(10) 0.0386(9) 0.0326(8) 0.0038(8) 0.0081(7) 0.0025(7)
    C14 0.0484(11) 0.0502(11) 0.0321(8) 0.0099(9) 0.0105(7) 0.0071(7)
    C15 0.0431(9) 0.0387(9) 0.0276(7) 0.0021(7) 0.0091(7) 0.0022(6)
    C16 0.0662(13) 0.0414(10) 0.0380(9) 0.0068(9) 0.0163(8) 0.0044(7)
    C17 0.0989(18) 0.0518(12) 0.0534(11) 0.0250(12) 0.0265(11) 0.0160(9)
    C18 0.0451(11) 0.0524(11) 0.0554(11) -0.0005(8) 0.0185(8) 0.0122(9)
    N1 0.0356(7) 0.0310(7) 0.0287(6) 0.0000(5) 0.0075(5) 0.0001(5)
    N2 0.0670(11) 0.0572(11) 0.0521(9) 0.0020(9) 0.0258(9) 0.0113(8)
    N3 0.0545(11) 0.0899(14) 0.0562(10) 0.0296(10) 0.0130(8) 0.0229(9)
_geom_special_details
;
All e.s.d.'s (except the e.s.d. in the dihedral angle between two l.s. planes)
are estimated using the full covariance matrix. The cell e.s.d.'s are taken
into account individually in the estimation of e.s.d.'s in distances, angles
and torsion angles; correlations between e.s.d.'s in cell parameters are only
used when they are defined by crystal symmetry. An approximate (isotropic)
treatment of cell e.s.d.'s is used for estimating e.s.d.'s involving l.s.
planes.
;
loop_
    _geom_bond_atom_site_label_1
    _geom_bond_atom_site_label_2
    _geom_bond_site_symmetry_2
    _geom_bond_distance
    _geom_bond_publ_flag
    C1 C2 . 1.412(2) ?
    C1 C5 . 1.414(2) ?
    C1 C12 . 1.417(2) ?
    C2 C3 . 1.371(2) ?
    C2 H2 . 0.9300 ?
    C3 N1 . 1.369(2) ?
    C3 C18 . 1.502(2) ?
    C4 C5 . 1.361(2) ?
    C4 N1 . 1.3801(19) ?
    C4 C6 . 1.494(2) ?
    C5 H5 . 0.9300 ?
    C6 C11 . 1.384(2) ?
    C6 C7 . 1.396(2) ?
    C7 C8 . 1.380(2) ?
    C7 H7 . 0.9300 ?
    C8 C9 . 1.380(3) ?
    C8 H8 . 0.9300 ?
    C9 C10 . 1.371(3) ?
    C9 H9 . 0.9300 ?
    C10 C11 . 1.391(2) ?
    C10 H10 . 0.9300 ?
    C11 H11 . 0.9300 ?
    C12 C13 . 1.414(2) ?
    C12 C14 . 1.415(2) ?
    C13 N2 . 1.154(2) ?
    C14 N3 . 1.151(2) ?
    C15 N1 . 1.4852(18) ?
    C15 C16 . 1.511(2) ?
    C15 H15A . 0.9700 ?
    C15 H15B . 0.9700 ?
    C16 C17 . 1.527(2) ?
    C16 H16A . 0.9700 ?
    C16 H16B . 0.9700 ?
    C17 H17A . 0.9600 ?
    C17 H17B . 0.9600 ?
    C17 H17C . 0.9600 ?
    C18 H18A . 0.9600 ?
    C18 H18B . 0.9600 ?
    C18 H18C . 0.9600 ?
loop_
    _geom_angle_atom_site_label_1
    _geom_angle_atom_site_label_2
    _geom_angle_atom_site_label_3
    _geom_angle_site_symmetry_1
    _geom_angle_site_symmetry_3
    _geom_angle
    _geom_angle_publ_flag
    C2 C1 C5 . . 115.20(13) ?
    C2 C1 C12 . . 122.45(14) ?
    C5 C1 C12 . . 122.34(14) ?
    C3 C2 C1 . . 122.29(15) ?
    C3 C2 H2 . . 118.9 ?
    C1 C2 H2 . . 118.9 ?
    N1 C3 C2 . . 120.21(14) ?
    N1 C3 C18 . . 119.37(14) ?
    C2 C3 C18 . . 120.42(15) ?
    C5 C4 N1 . . 120.64(14) ?
    C5 C4 C6 . . 119.44(13) ?
    N1 C4 C6 . . 119.92(12) ?
    C4 C5 C1 . . 122.03(14) ?
    C4 C5 H5 . . 119.0 ?
    C1 C5 H5 . . 119.0 ?
    C11 C6 C7 . . 118.97(15) ?
    C11 C6 C4 . . 119.92(14) ?
    C7 C6 C4 . . 120.90(14) ?
    C8 C7 C6 . . 120.24(16) ?
    C8 C7 H7 . . 119.9 ?
    C6 C7 H7 . . 119.9 ?
    C7 C8 C9 . . 120.04(16) ?
    C7 C8 H8 . . 120.0 ?
    C9 C8 H8 . . 120.0 ?
    C10 C9 C8 . . 120.53(17) ?
    C10 C9 H9 . . 119.7 ?
    C8 C9 H9 . . 119.7 ?
    C9 C10 C11 . . 119.70(16) ?
    C9 C10 H10 . . 120.1 ?
    C11 C10 H10 . . 120.1 ?
    C6 C11 C10 . . 120.52(15) ?
    C6 C11 H11 . . 119.7 ?
    C10 C11 H11 . . 119.7 ?
    C13 C12 C14 . . 117.32(14) ?
    C13 C12 C1 . . 121.55(14) ?
    C14 C12 C1 . . 121.13(15) ?
    N2 C13 C12 . . 179.5(2) ?
    N3 C14 C12 . . 178.88(18) ?
    N1 C15 C16 . . 113.11(12) ?
    N1 C15 H15A . . 109.0 ?
    C16 C15 H15A . . 109.0 ?
    N1 C15 H15B . . 109.0 ?
    C16 C15 H15B . . 109.0 ?
    H15A C15 H15B . . 107.8 ?
    C15 C16 C17 . . 110.33(14) ?
    C15 C16 H16A . . 109.6 ?
    C17 C16 H16A . . 109.6 ?
    C15 C16 H16B . . 109.6 ?
    C17 C16 H16B . . 109.6 ?
    H16A C16 H16B . . 108.1 ?
    C16 C17 H17A . . 109.5 ?
    C16 C17 H17B . . 109.5 ?
    H17A C17 H17B . . 109.5 ?
    C16 C17 H17C . . 109.5 ?
    H17A C17 H17C . . 109.5 ?
    H17B C17 H17C . . 109.5 ?
    C3 C18 H18A . . 109.5 ?
    C3 C18 H18B . . 109.5 ?
    H18A C18 H18B . . 109.5 ?
    C3 C18 H18C . . 109.5 ?
    H18A C18 H18C . . 109.5 ?
    H18B C18 H18C . . 109.5 ?
    C3 N1 C4 . . 119.59(12) ?
    C3 N1 C15 . . 120.88(13) ?
    C4 N1 C15 . . 119.51(13) ?
loop_
    _geom_torsion_atom_site_label_1
    _geom_torsion_atom_site_label_2
    _geom_torsion_atom_site_label_3
    _geom_torsion_atom_site_label_4
    _geom_torsion_site_symmetry_1
    _geom_torsion_site_symmetry_2
    _geom_torsion_site_symmetry_3
    _geom_torsion_site_symmetry_4
    _geom_torsion
    _geom_torsion_publ_flag
    C5 C1 C2 C3 . . . . -1.1(2) ?
    C12 C1 C2 C3 . . . . 177.93(14) ?
    C1 C2 C3 N1 . . . . -0.6(2) ?
    C1 C2 C3 C18 . . . . 179.35(15) ?
    N1 C4 C5 C1 . . . . -2.5(2) ?
    C6 C4 C5 C1 . . . . 176.43(14) ?
    C2 C1 C5 C4 . . . . 2.6(2) ?
    C12 C1 C5 C4 . . . . -176.36(14) ?
    C5 C4 C6 C11 . . . . 69.6(2) ?
    N1 C4 C6 C11 . . . . -111.43(17) ?
    C5 C4 C6 C7 . . . . -105.08(17) ?
    N1 C4 C6 C7 . . . . 73.9(2) ?
    C11 C6 C7 C8 . . . . -0.6(2) ?
    C4 C6 C7 C8 . . . . 174.15(15) ?
    C6 C7 C8 C9 . . . . 1.1(3) ?
    C7 C8 C9 C10 . . . . -0.7(3) ?
    C8 C9 C10 C11 . . . . -0.1(3) ?
    C7 C6 C11 C10 . . . . -0.2(2) ?
    C4 C6 C11 C10 . . . . -175.04(15) ?
    C9 C10 C11 C6 . . . . 0.6(3) ?
    C2 C1 C12 C13 . . . . 176.88(15) ?
    C5 C1 C12 C13 . . . . -4.2(2) ?
    C2 C1 C12 C14 . . . . -3.7(2) ?
    C5 C1 C12 C14 . . . . 175.28(15) ?
    N1 C15 C16 C17 . . . . -174.92(16) ?
    C2 C3 N1 C4 . . . . 0.9(2) ?
    C18 C3 N1 C4 . . . . -179.09(15) ?
    C2 C3 N1 C15 . . . . 179.15(14) ?
    C18 C3 N1 C15 . . . . -0.8(2) ?
    C5 C4 N1 C3 . . . . 0.7(2) ?
    C6 C4 N1 C3 . . . . -178.28(13) ?
    C5 C4 N1 C15 . . . . -177.62(13) ?
    C6 C4 N1 C15 . . . . 3.4(2) ?
    C16 C15 N1 C3 . . . . -93.10(18) ?
    C16 C15 N1 C4 . . . . 85.16(18) ?
data_global
_journal_date_recd_electronic     2011-02-01
_journal_date_accepted     2011-02-15
_journal_name_full     'Acta Crystallographica, Section E'
_journal_year     2011
_journal_volume     67
_journal_issue      3
_journal_page_first     o670
_journal_page_last     o670
_journal_paper_category     QO
_journal_coeditor_code     BQ2278
loop_
    _publ_contact_author_name
    _publ_contact_author_address
    _publ_contact_author_email
    'Chee-Hun Kwak'
;
Department of Chemistry Education
Sunchon National University
Sunchon 540-742
Republic of Korea
;
 chkwak@sunchon.ac.kr
    'Kim, Hyung Jin'
;
School of Applied Chemical Engineering
Chonnam National University
Gwangju 500-757
Republic of Korea
;
 hyungkim@chonnam.ac.kr
_publ_contact_author_fax     '82-61-750-3608'
_publ_contact_author_phone     '82-61-750-3636'
_publ_section_title
;
2-(2-Methyl-6-phenyl-1-propyl-1,4-dihydropyridin-4-ylidene)propanedinitrile
;
loop_
    _publ_author_name
    _publ_author_footnote
    _publ_author_address
    'Kim, Young Hyun' .
;
School of Applied Chemical Engineering
Chonnam National University
Gwangju 500-757
Republic of Korea
;
    'Kim, Hyung Jin' .
;
School of Applied Chemical Engineering
Chonnam National University
Gwangju 500-757
Republic of Korea
;
    'Otgonbaatar, Enkhzul' .
;
Department of Chemistry
Sunchon National University
315 Maegok Dong
Sunchon
Jeonnam 540-742
Republic of Korea
;
    'Kwak, Chee-Hun'
;
;
;
Department of Chemistry
Sunchon National University
315 Maegok Dong
Sunchon
Jeonnam 540-742
Republic of Korea
;
