# Supplementary material for: 2-(2-Methyl-6-phenyl-1-propyl-1,4-dihydro­pyridin-4-yl­idene)propane­dinitrile
Source: Acta Crystallogr Sect E Struct Rep Online. 2011 Feb 19;67(Pt 3):o670. doi: 10.1107/S1600536811005587 (PMC3052154; doi:10.1107/S1600536811005587)
Supplement: Supplementary file 2 [file e-67-0o670-Isup2.hkl]

#
# h,k,l, Fc-squared, Fo-squared, sigma(Fo-squared) and status flag
#
data_I
_shelx_title ' I in space group p21/c'
_shelx_refln_list_code          4
_shelx_F_calc_maximum      158.50
_exptl_crystal_F_000       584.00
_reflns_d_resolution_high  0.7965
 
loop_
 _symmetry_equiv_pos_as_xyz
 'x, y, z'
 '-x, y+1/2, -z+1/2'
 '-x, -y, -z'
 'x, -y-1/2, z-1/2'
 
_cell_length_a    11.5580
_cell_length_b     9.9179
_cell_length_c    13.9268
_cell_angle_alpha  90.000
_cell_angle_beta  105.707
_cell_angle_gamma  90.000
 
_shelx_F_squared_multiplier     1.000
 
loop_
 _refln_index_h
 _refln_index_k
 _refln_index_l
 _refln_F_squared_calc
 _refln_F_squared_meas
 _refln_F_squared_sigma
 _refln_observed_status
   2   0   0     1346.06     1302.73    118.79 o
   3   0   0      526.43      472.49     15.35 o
   4   0   0     1616.07     1388.62    120.32 o
   5   0   0      294.29      329.31     12.96 o
   6   0   0      246.09      305.05     12.34 o
   7   0   0       13.90        8.77      2.71 o
   8   0   0      605.89      615.68     31.56 o
   9   0   0        0.00        1.06      1.67 o
  10   0   0      149.86      142.60     11.91 o
  11   0   0       19.47        4.43     11.29 o
  12   0   0       78.36       61.37      7.76 o
  13   0   0       13.02        4.61      7.02 o
   2   1   0      493.70      478.61      7.03 o
   3   1   0      152.72      148.37      9.26 o
   4   1   0      179.05      173.52     15.42 o
   5   1   0      117.36      107.88      5.20 o
   6   1   0       55.82       46.18      3.22 o
   7   1   0       57.88       51.83      3.01 o
   8   1   0       13.47       19.63      2.77 o
   9   1   0       59.55       56.92      4.91 o
  10   1   0       55.83       61.09      4.68 o
  11   1   0       40.64       39.24     10.47 o
  12   1   0        4.54        4.04      3.01 o
  13   1   0        1.61        2.71      3.37 o
   0   2   0     3005.13     2649.97    101.93 o
   1   2   0     4453.91     3929.36    156.06 o
   2   2   0     1571.79     1506.34     40.88 o
   3   2   0      785.35      689.61     18.97 o
   4   2   0       66.30       82.97      1.86 o
   5   2   0        0.01       -2.88      2.17 o
   6   2   0        0.30        0.31      0.58 o
   7   2   0      171.23      184.51      7.29 o
   8   2   0      139.69      150.60      7.69 o
   9   2   0       17.86       20.32      3.79 o
  10   2   0      147.61      127.29      6.83 o
  11   2   0       47.07       10.70      9.04 o
  12   2   0        0.37        1.38      1.74 o
  13   2   0        7.31        4.40      4.07 o
   1   3   0        8.18        6.40      0.72 o
   2   3   0        1.09        1.98      0.93 o
   3   3   0      324.20      326.75      6.68 o
   4   3   0     1376.77     1433.90     71.85 o
   5   3   0        2.11        0.18      1.29 o
   6   3   0       96.39      103.82      5.10 o
   7   3   0        0.00        1.87      2.12 o
   8   3   0      304.17      261.24     14.88 o
   9   3   0      319.42      303.93     13.82 o
  10   3   0       42.81       38.89      5.10 o
  11   3   0       13.33        8.22      3.79 o
  12   3   0       13.55       11.69      4.01 o
  13   3   0        9.78        1.62      2.93 o
   0   4   0     1143.98     1153.58     42.05 o
   1   4   0      827.30      761.49     18.69 o
   2   4   0        8.18      141.03     16.06 o
   3   4   0       15.76       62.99     10.58 o
   4   4   0       25.97       23.67      1.49 o
   5   4   0       23.05       25.99      2.04 o
   6   4   0       45.50       52.37      4.58 o
   7   4   0        0.52       -2.17      1.66 o
   8   4   0      165.42      180.42     10.78 o
   9   4   0        5.86        5.08      2.79 o
  10   4   0      183.16      158.07     12.78 o
  11   4   0       50.62       54.05      6.77 o
  12   4   0        0.18       -1.94      3.81 o
  13   4   0        4.81        7.92      4.29 o
   1   5   0       27.93       38.61      2.27 o
   2   5   0        8.81        3.87      1.16 o
   3   5   0      335.10      331.50      9.11 o
   4   5   0      405.06      398.92     11.30 o
   5   5   0       15.04       13.95      3.38 o
   6   5   0       91.64       88.76      5.40 o
   7   5   0      235.94      233.60     11.81 o
   8   5   0       68.95       72.12      6.05 o
   9   5   0        0.04       -0.11      2.37 o
  10   5   0       79.89       87.23      8.61 o
  11   5   0       88.05       93.92     11.26 o
  12   5   0        0.71        1.15      3.07 o
   0   6   0      431.01      407.42     19.37 o
   1   6   0      338.83      352.01     10.71 o
   2   6   0       87.64       96.25      4.12 o
   3   6   0        1.05        4.20      1.59 o
   4   6   0      471.16      489.32     13.57 o
   5   6   0       67.99       72.09      3.49 o
   6   6   0      306.98      331.54     16.88 o
   7   6   0        6.54        8.33      2.93 o
   8   6   0       73.02       78.26      6.12 o
   9   6   0       21.42       21.60      4.22 o
  10   6   0       68.72       70.96      7.28 o
  11   6   0        0.23       -2.22      2.99 o
  12   6   0        4.95        4.35      3.10 o
   1   7   0      160.65      183.88      9.63 o
   2   7   0       31.67       41.39      2.98 o
   3   7   0      144.95      141.51      5.49 o
   4   7   0      416.47      420.45     13.83 o
   5   7   0      118.44      111.56      6.03 o
   6   7   0      110.14      118.36      4.93 o
   7   7   0      151.17      156.14      9.66 o
   8   7   0        2.35        3.46      2.44 o
   9   7   0       93.01       94.39      8.76 o
  10   7   0        1.98        3.92      3.36 o
  11   7   0        0.14        4.91      3.39 o
   0   8   0      180.25      188.42     16.00 o
   1   8   0       24.52       28.50      3.20 o
   2   8   0       41.06       37.67      3.29 o
   3   8   0       13.15       13.94      2.13 o
   4   8   0       84.60       89.18      5.12 o
   5   8   0        1.09        2.05      1.47 o
   6   8   0        9.30       12.09      2.73 o
   7   8   0      200.17      203.11     12.39 o
   8   8   0        0.05        0.83      1.93 o
   9   8   0       36.21       39.05     10.58 o
  10   8   0        6.70        6.22      3.62 o
   1   9   0      236.60      245.81     11.42 o
   2   9   0        7.66        6.48      1.74 o
   3   9   0        3.09        0.24      1.53 o
   4   9   0       35.86       41.57      4.11 o
   5   9   0      256.33      280.97     12.60 o
   6   9   0       62.27       54.76      5.92 o
   7   9   0       64.26       68.86      7.52 o
   8   9   0        2.28        0.19      3.94 o
   9   9   0        0.06        0.96      1.84 o
   0  10   0        0.42       -2.18      2.91 o
   1  10   0        3.08        3.83      1.82 o
   2  10   0        0.98        1.82      1.47 o
   3  10   0        2.68        1.13      2.78 o
   4  10   0        7.74        3.56      2.63 o
   5  10   0      115.77      114.59      7.99 o
   6  10   0      157.76      163.72     12.81 o
   7  10   0       12.75        9.67      3.63 o
   8  10   0       21.44       24.66      6.43 o
   1  11   0        6.64        5.80      2.65 o
   2  11   0        0.96       -0.07      2.12 o
   3  11   0        6.93        5.32      2.72 o
   4  11   0       12.34        7.36      2.85 o
   5  11   0       19.48       12.72      4.97 o
   6  11   0        9.26        9.40      3.97 o
   0  12   0       35.28       34.77     11.82 o
   1  12   0        7.73        3.85      2.66 o
   2  12   0       13.37       10.23      3.94 o
   3  12   0       41.19       34.89     11.15 o
 -14   1   1        1.50        1.18      1.97 o
 -13   1   1       14.54        5.86      6.17 o
 -12   1   1        1.98        1.39      1.88 o
 -11   1   1        0.51        0.68      2.08 o
 -10   1   1       47.75       44.47      4.23 o
  -9   1   1       25.80       27.10      4.05 o
  -8   1   1      193.09      192.74      9.24 o
  -7   1   1       95.16      102.88      3.93 o
  -6   1   1      498.72      530.41     38.86 o
  -5   1   1     1389.64     1458.91     40.95 o
  -4   1   1      281.54      255.96     11.64 o
  -3   1   1       40.50       43.93      7.40 o
  -2   1   1     2518.59     2368.66     82.96 o
   1   1   1      493.39      464.21     12.51 o
   2   1   1     3177.31     3057.87    100.17 o
   3   1   1      193.38      174.62      5.69 o
   4   1   1      144.85      130.55      5.38 o
   5   1   1     4894.96     4864.88    199.32 o
   6   1   1       74.59       70.21      5.16 o
   7   1   1       26.83       30.63      2.79 o
   8   1   1        1.31        3.53      1.59 o
   9   1   1        0.15        2.06      1.69 o
  10   1   1        5.96        5.94      2.40 o
  11   1   1        0.85        0.53      1.65 o
  12   1   1       17.27        4.58      4.70 o
  13   1   1        4.59        1.13      2.09 o
 -13   2   1        0.29        0.72      2.26 o
 -12   2   1       33.84       44.53      8.87 o
 -11   2   1        2.09        0.31      1.16 o
 -10   2   1      137.69      131.45      5.10 o
  -9   2   1      202.04      227.65      8.81 o
  -8   2   1       59.85       70.62      4.41 o
  -7   2   1      546.73      519.45     12.71 o
  -6   2   1       26.73       25.97      1.38 o
  -5   2   1      608.13      658.30     38.57 o
  -4   2   1      118.01      149.13      3.44 o
  -3   2   1      867.88      877.40     16.19 o
  -2   2   1     4777.73     4782.61    151.92 o
  -1   2   1       14.62       17.51      1.10 o
   0   2   1      620.13      514.78      8.83 o
   1   2   1     1518.09     1312.53     31.95 o
   2   2   1      405.19      427.56     28.02 o
   3   2   1      229.49      225.33      6.25 o
   4   2   1        4.54       45.71      9.89 o
   5   2   1      727.76      786.26     81.25 o
   6   2   1       72.18       73.84      3.71 o
   7   2   1      118.95      125.55      6.41 o
   8   2   1        3.38        1.16      1.40 o
   9   2   1        6.29        8.51      2.37 o
  10   2   1       64.36       57.23      2.87 o
  11   2   1        7.75        5.24      1.41 o
  12   2   1       12.49        4.55      3.54 o
  13   2   1       18.35       12.70     10.79 o
 -13   3   1       19.25        8.88     10.29 o
 -12   3   1        6.82        9.31      3.56 o
 -11   3   1       69.12       64.50      7.43 o
 -10   3   1       24.01       31.34      4.06 o
  -9   3   1      299.74      307.80      9.83 o
  -8   3   1        1.28        3.38      1.75 o
  -7   3   1        4.57        6.28      1.02 o
  -6   3   1      202.38      226.47      7.31 o
  -5   3   1      236.21      274.47      9.12 o
  -4   3   1      494.12      552.26     25.83 o
  -3   3   1       73.59       76.33      3.44 o
  -2   3   1      310.06      287.50      5.18 o
  -1   3   1     2926.31     2831.98     86.54 o
   0   3   1      433.21      382.96      7.88 o
   1   3   1       57.88       52.89      2.37 o
   2   3   1      172.58      214.76      7.14 o
   3   3   1      550.58      530.42     17.64 o
   4   3   1      211.28      241.91     14.07 o
   5   3   1       25.71       32.44      3.67 o
   6   3   1       44.11       39.58      3.25 o
   7   3   1        0.20        3.03      1.47 o
   8   3   1        0.29       -0.34      1.42 o
   9   3   1      336.56      315.00     15.82 o
  10   3   1       21.31       18.55      4.02 o
  11   3   1        9.05        7.78      3.31 o
  12   3   1        7.81        1.63      2.75 o
  13   3   1        3.04       -1.12      2.47 o
 -13   4   1        3.74        2.97      3.23 o
 -12   4   1        1.85        4.78      3.10 o
 -11   4   1       16.31       19.95      6.24 o
 -10   4   1       12.86        5.52      4.24 o
  -9   4   1      537.42      581.21     25.86 o
  -8   4   1      125.49      117.88      6.65 o
  -7   4   1        0.10       -1.55      2.41 o
  -6   4   1      476.54      483.61     19.42 o
  -5   4   1      740.11      769.93     21.90 o
  -4   4   1        4.95        4.56      1.63 o
  -3   4   1      596.77      629.66     15.25 o
  -2   4   1     1328.47     1402.53     34.41 o
  -1   4   1      828.19      775.36     18.57 o
   0   4   1     1533.05     1574.70     44.25 o
   1   4   1       56.89       50.12      3.85 o
   2   4   1        2.15       -5.59      2.80 o
   3   4   1      614.52      608.80     14.75 o
   4   4   1       60.62       57.84      3.75 o
   5   4   1       13.50       15.10      2.86 o
   6   4   1       91.19       89.27      5.39 o
   7   4   1        3.73        3.77      1.85 o
   8   4   1      124.33      121.79      8.91 o
   9   4   1      201.58      255.74     14.38 o
  10   4   1      108.12      114.83      9.52 o
  11   4   1       59.30       63.45     15.13 o
  12   4   1       38.96       45.63      6.62 o
 -12   5   1       27.33       35.94      8.97 o
 -11   5   1       80.82       81.05     11.46 o
 -10   5   1       58.74       72.49     10.04 o
  -9   5   1      219.90      226.32     11.71 o
  -8   5   1       70.73       65.02      5.22 o
  -7   5   1       35.78       31.07      2.95 o
  -6   5   1        0.25        5.72      1.86 o
  -5   5   1       34.21       42.59      2.46 o
  -4   5   1        4.06        3.97      0.74 o
  -3   5   1      305.62      344.53      8.97 o
  -2   5   1       13.30       16.97      1.63 o
  -1   5   1        0.79       33.69     10.24 o
   0   5   1      623.85      590.06     19.44 o
   1   5   1       38.73       68.36      7.02 o
   2   5   1      198.26      200.93      5.84 o
   3   5   1        3.06        1.51      0.59 o
   4   5   1       27.15       23.00      2.41 o
   5   5   1        4.03        4.66      1.52 o
   6   5   1       11.79        9.67      2.31 o
   7   5   1       17.25       14.42      2.35 o
   8   5   1       66.03       65.13      6.09 o
   9   5   1      437.07      441.02     24.86 o
  10   5   1        2.31        1.43      2.99 o
  11   5   1       10.95       15.11      4.68 o
  12   5   1        0.01        4.21      3.50 o
 -12   6   1        3.24        5.72      3.17 o
 -11   6   1       40.62       55.12      6.21 o
 -10   6   1        2.80        3.63      2.22 o
  -9   6   1      101.73      114.46      7.78 o
  -8   6   1      273.57      291.69     13.27 o
  -7   6   1        6.46        8.10      2.19 o
  -6   6   1       62.93       72.42      4.27 o
  -5   6   1        9.16        9.37      2.58 o
  -4   6   1        5.23        7.90      1.28 o
  -3   6   1      682.66      669.95     17.94 o
  -2   6   1        1.26        0.14      0.73 o
  -1   6   1      111.15      112.62      6.66 o
   0   6   1      126.36      119.04      4.19 o
   1   6   1      731.09      758.09     21.67 o
   2   6   1       14.73       12.70      1.93 o
   3   6   1      397.40      379.91     15.41 o
   4   6   1      421.82      408.41     27.72 o
   5   6   1      112.55      107.16      3.91 o
   6   6   1       54.56       61.10      4.35 o
   7   6   1       17.81       17.58      3.35 o
   8   6   1      125.04      158.55     10.03 o
   9   6   1      624.06      668.39     32.30 o
  10   6   1        6.81        5.86      2.80 o
  11   6   1       40.07       59.89      7.72 o
 -11   7   1       29.11       32.87      7.90 o
 -10   7   1       25.94       18.05      9.61 o
  -9   7   1        2.05       -1.67      2.20 o
  -8   7   1        0.04       -0.52      1.81 o
  -7   7   1        4.75        5.08      2.23 o
  -6   7   1        0.17        2.10      1.45 o
  -5   7   1        7.20        8.76      2.14 o
  -4   7   1        1.27        2.69      1.46 o
  -3   7   1       14.33       12.65      2.04 o
  -2   7   1       34.18       57.42      3.92 o
  -1   7   1       53.15       59.32      3.45 o
   0   7   1       48.85       42.02      4.52 o
   1   7   1      221.16      223.54      8.01 o
   2   7   1       31.74       37.72      3.84 o
   3   7   1        1.41        2.13      1.03 o
   4   7   1      122.17      113.76      6.03 o
   5   7   1        0.25       -0.72      0.94 o
   6   7   1      737.92      797.95     30.54 o
   7   7   1       86.34      103.30      8.95 o
   8   7   1        0.27        1.07      2.04 o
   9   7   1       66.39       66.72     12.55 o
  10   7   1        0.17        1.00      3.37 o
  11   7   1        1.88        2.72      3.44 o
 -10   8   1       51.20       43.13     11.71 o
  -9   8   1       43.78       36.62      8.62 o
  -8   8   1        0.11       -1.35      2.15 o
  -7   8   1        9.09       13.76      3.08 o
  -6   8   1       86.56       99.08      5.83 o
  -5   8   1       67.68       55.48      6.99 o
  -4   8   1       34.56       35.55      2.82 o
  -3   8   1       89.76       72.42      4.43 o
  -2   8   1      451.17      462.81     17.31 o
  -1   8   1       77.72       85.28      6.26 o
   0   8   1      177.05      187.47      7.88 o
   1   8   1      166.01      188.02      8.47 o
   2   8   1       83.51       79.88      7.01 o
   3   8   1       18.23       13.76      2.18 o
   4   8   1      118.27      120.70      6.43 o
   5   8   1       11.31       11.23      2.02 o
   6   8   1      466.82      462.17     19.86 o
   7   8   1        1.06       -0.96      2.35 o
   8   8   1       61.38       66.05     13.99 o
   9   8   1       41.19       36.09      8.15 o
  10   8   1        2.25        2.08      3.35 o
  -9   9   1        1.16        0.93      2.17 o
  -8   9   1        1.31        2.72      3.09 o
  -7   9   1        5.05        5.68      1.80 o
  -6   9   1      118.22      125.67      7.80 o
  -5   9   1      121.24      119.17      7.63 o
  -4   9   1       13.74       15.76      2.25 o
  -3   9   1        0.32       -0.16      1.54 o
  -2   9   1        0.94        0.34      1.40 o
  -1   9   1        5.79        7.60      1.98 o
   0   9   1       30.55       26.15      3.75 o
   1   9   1       36.73       41.04      5.10 o
   2   9   1        7.25        8.44      2.93 o
   3   9   1       13.34       13.88      2.35 o
   4   9   1       39.57       31.85      3.83 o
   5   9   1       37.57       42.37      3.23 o
   6   9   1       93.84       88.99      7.22 o
   7   9   1        1.87        1.56      2.42 o
   8   9   1       20.42       17.22      4.61 o
   9   9   1       10.82        9.96      4.14 o
  -8  10   1       17.25       18.47      5.82 o
  -7  10   1      102.27      119.36     10.55 o
  -6  10   1      201.00      190.91     11.78 o
  -5  10   1        1.31        1.91      1.91 o
  -4  10   1        8.76        8.67      2.35 o
  -3  10   1        2.91        3.17      1.48 o
  -2  10   1       21.42       23.14      2.88 o
  -1  10   1        0.02        0.13      1.54 o
   0  10   1        9.78        8.81      3.87 o
   1  10   1        6.78        8.81      3.01 o
   2  10   1        0.76        0.03      1.29 o
   3  10   1       70.11       79.87      5.78 o
   4  10   1        0.63        2.16      1.48 o
   5  10   1       98.03      108.91      6.36 o
   6  10   1       57.22       74.10      8.61 o
   7  10   1        0.07       -0.52      2.88 o
   8  10   1       11.95        8.29      3.78 o
  -6  11   1       23.24       21.31      6.61 o
  -5  11   1       17.30       11.30      3.81 o
  -4  11   1      157.11      153.08     10.69 o
  -3  11   1        0.01       -0.22      1.65 o
  -2  11   1       45.31       43.06     11.18 o
  -1  11   1        6.13        5.09      2.54 o
   0  11   1       12.42        8.81      2.92 o
   1  11   1       36.59       46.59     10.12 o
   2  11   1       29.89       19.70      6.19 o
   3  11   1        7.68        5.40      2.12 o
   4  11   1        5.30        3.12      2.31 o
   5  11   1        0.00        0.44      3.38 o
   6  11   1       43.90       45.73      7.55 o
  -3  12   1       35.36       39.35     11.69 o
  -2  12   1        6.32        4.90      2.74 o
  -1  12   1        2.02        0.17      2.45 o
   0  12   1       20.79       18.99     10.45 o
   1  12   1       18.09       12.56      4.78 o
   2  12   1       65.25       55.78     14.33 o
   3  12   1        4.58        3.65      3.11 o
 -14   0   2      111.27      163.32     17.10 o
 -13   0   2       58.23       27.36     49.79 o
 -12   0   2       95.05       96.77      8.94 o
 -11   0   2       44.33       48.89      6.85 o
 -10   0   2       87.73       92.96      8.30 o
  -9   0   2       33.12       25.37      3.55 o
  -8   0   2       92.31       87.28      6.32 o
  -7   0   2       26.97       25.42      2.73 o
  -6   0   2       11.37       24.95      2.57 o
  -5   0   2     1475.23     1421.82     53.29 o
  -4   0   2      288.22      267.37      7.54 o
  -3   0   2     3380.01     2961.01    122.46 o
  -2   0   2       56.59       33.91     22.59 o
  -1   0   2     5662.36     3136.95   2167.88 o
   0   0   2     8142.28     9200.55    380.96 o
   1   0   2     5727.74     5615.13    379.05 o
   2   0   2     1085.22      885.52     57.31 o
   3   0   2     8272.72     5217.15   1867.09 o
   4   0   2     4241.01     4151.02    217.67 o
   5   0   2       43.25       36.40      2.95 o
   6   0   2      164.84      182.40     10.41 o
   7   0   2       84.24       84.04      5.39 o
   8   0   2        2.15       -1.57      1.63 o
   9   0   2        0.25       -0.29      2.98 o
  10   0   2      214.09      191.97     13.39 o
  11   0   2        1.99        1.45      1.44 o
  12   0   2        0.01       -1.16      1.56 o
  13   0   2        5.82       -0.08      3.02 o
 -14   1   2        0.06       -0.14      1.72 o
 -13   1   2       10.39        2.49      2.99 o
 -12   1   2        1.09        0.94      1.68 o
 -11   1   2       14.64       16.24      3.11 o
 -10   1   2        2.10        3.29      1.63 o
  -9   1   2       20.21       19.94      3.00 o
  -8   1   2       74.82       75.97      4.10 o
  -7   1   2      130.65      134.84      4.82 o
  -6   1   2        0.31        0.31      0.91 o
  -5   1   2      798.35      785.44     20.71 o
  -4   1   2     1062.90     1005.63     23.85 o
  -3   1   2     5336.35     5359.98    178.40 o
  -2   1   2     6410.99     5813.81    422.98 o
  -1   1   2      481.49      428.11      7.31 o
   0   1   2      664.81      503.31      6.54 o
   1   1   2     1324.71     1205.28     22.45 o
   2   1   2       22.81        9.92      1.37 o
   3   1   2       31.83       25.02      0.88 o
   4   1   2       97.96      139.20     10.27 o
   5   1   2        1.01        3.37      1.08 o
   6   1   2      165.37      172.98      7.30 o
   7   1   2        1.92        0.84      1.28 o
   8   1   2      114.89      102.74      5.47 o
   9   1   2       23.12       20.68      1.74 o
  10   1   2      241.89      217.06      7.79 o
  11   1   2       24.46        7.63      9.57 o
  12   1   2       16.77       13.68      7.42 o
  13   1   2        3.45        1.60      1.75 o
 -14   2   2        6.34        0.86      2.27 o
 -13   2   2       23.11        6.31      8.05 o
 -12   2   2       23.09        9.24      3.96 o
 -11   2   2       93.83       95.63      5.36 o
 -10   2   2      645.60      625.30     18.79 o
  -9   2   2      168.12      170.62      5.66 o
  -8   2   2       82.32       92.10      3.58 o
  -7   2   2      115.92      110.89      4.50 o
  -6   2   2      174.78      189.33      4.37 o
  -5   2   2      235.14      286.66     11.84 o
  -4   2   2      234.54      257.59      6.98 o
  -3   2   2      280.45      257.57      8.66 o
  -2   2   2     2107.81     2046.70     49.10 o
  -1   2   2      687.47      599.14      9.82 o
   0   2   2    25123.78    30633.49   1981.34 o
   1   2   2    12856.58    15209.70    990.28 o
   2   2   2       35.22       29.95      1.63 o
   3   2   2     1139.54     1209.02     93.87 o
   4   2   2      232.85      215.07      8.34 o
   5   2   2       96.18       66.45     12.41 o
   6   2   2       58.27       50.14      2.73 o
   7   2   2       40.40       42.77      1.56 o
   8   2   2        0.88       -0.53      0.97 o
   9   2   2       71.18       72.33      5.54 o
  10   2   2       74.45       51.99      3.18 o
  11   2   2       11.11        4.17      4.22 o
  12   2   2        1.11       -0.04      1.97 o
  13   2   2        0.00       -1.77      2.77 o
 -13   3   2        5.21        1.36      2.51 o
 -12   3   2        3.71        3.81      1.86 o
 -11   3   2       96.75       95.50      7.33 o
 -10   3   2      619.17      625.82     22.37 o
  -9   3   2        4.15        4.56      1.51 o
  -8   3   2        0.21       -0.99      1.49 o
  -7   3   2       24.64       17.10      1.65 o
  -6   3   2       10.57       16.23      1.34 o
  -5   3   2       58.30       58.06      3.41 o
  -4   3   2      506.24      489.64      9.16 o
  -3   3   2      192.16      175.83      5.89 o
  -2   3   2     4183.85     4033.22    115.46 o
  -1   3   2     6412.19     6069.71    218.05 o
   0   3   2     5071.52     4958.46    164.21 o
   1   3   2     1110.52     1014.78     25.44 o
   2   3   2      506.80      508.51     12.89 o
   3   3   2      802.36      764.86     37.03 o
   4   3   2       55.80       86.39      3.96 o
   5   3   2       90.33      104.68     10.61 o
   6   3   2        8.29        7.98      3.26 o
   7   3   2      172.94      153.66      8.76 o
   8   3   2        8.56       10.92      2.91 o
   9   3   2      158.61      160.17     10.29 o
  10   3   2       11.25        4.26      2.93 o
  11   3   2        3.01        4.18      3.57 o
  12   3   2        0.25        2.20      2.39 o
  13   3   2       35.45       24.54     15.12 o
 -13   4   2        2.32        1.31      2.37 o
 -12   4   2        2.69        5.54      2.82 o
 -11   4   2       27.72       26.58      5.67 o
 -10   4   2        0.00       -0.80      1.01 o
  -9   4   2      172.77      172.38      8.80 o
  -8   4   2      243.37      241.35      8.62 o
  -7   4   2       60.78       62.24      5.06 o
  -6   4   2      356.76      369.62     12.46 o
  -5   4   2      230.56      263.42      7.41 o
  -4   4   2      353.27      377.52      9.98 o
  -3   4   2        0.18       25.59      6.16 o
  -2   4   2       39.46       70.81     13.29 o
  -1   4   2      265.31      273.80     16.83 o
   0   4   2        0.57       -9.00      4.50 o
   1   4   2       36.36       84.95     15.05 o
   2   4   2     1876.18     1857.04     65.57 o
   3   4   2      168.06      193.46     14.22 o
   4   4   2      214.65      236.48      9.64 o
   5   4   2      368.05      399.54     21.33 o
   6   4   2       47.48       55.35      4.03 o
   7   4   2        2.03        0.43      4.55 o
   8   4   2      121.69      134.78      8.16 o
   9   4   2        1.84        8.12      2.76 o
  10   4   2       13.37       15.38      4.08 o
  11   4   2        4.82        6.35      4.09 o
  12   4   2        1.09        0.26      2.39 o
 -13   5   2        1.83        2.52      2.67 o
 -12   5   2        6.35        5.26      3.63 o
 -11   5   2        0.70        1.21      2.58 o
 -10   5   2        4.14        8.22      2.97 o
  -9   5   2      339.75      327.29     17.69 o
  -8   5   2       35.12       43.67      4.34 o
  -7   5   2       38.96       34.12      3.89 o
  -6   5   2      276.20      286.01     10.05 o
  -5   5   2        0.10       -1.82      0.97 o
  -4   5   2      793.76      798.16     21.88 o
  -3   5   2      524.15      511.59     16.79 o
  -2   5   2        0.33       -1.06      0.77 o
  -1   5   2      118.16      148.86      5.18 o
   0   5   2      267.44      276.72      8.84 o
   1   5   2      718.74      701.62     18.97 o
   2   5   2        0.22        1.05      0.88 o
   3   5   2      271.11      265.35      9.23 o
   4   5   2      132.00      138.78      5.96 o
   5   5   2        1.84        2.62      1.53 o
   6   5   2        0.34       -0.80      1.55 o
   7   5   2       60.78       64.13      5.48 o
   8   5   2      218.25      222.87     14.39 o
   9   5   2      107.76      104.53      7.95 o
  10   5   2       47.73       56.40      6.53 o
  11   5   2        4.56        5.41      3.41 o
  12   5   2        6.01        7.05      4.85 o
 -12   6   2        8.55        7.95      4.22 o
 -11   6   2       18.22       20.60      4.12 o
 -10   6   2       50.45       50.12      5.55 o
  -9   6   2       56.77       57.91      5.37 o
  -8   6   2      129.75      131.20      7.44 o
  -7   6   2       85.94       92.50      5.57 o
  -6   6   2       14.95       21.03      2.16 o
  -5   6   2      111.71      125.55      4.61 o
  -4   6   2        0.80       -0.12      1.03 o
  -3   6   2       45.01       45.13      2.47 o
  -2   6   2        5.82        2.10      1.02 o
  -1   6   2      285.89      289.79      7.49 o
   0   6   2      163.09      180.84      6.39 o
   1   6   2        4.04        6.25      1.94 o
   2   6   2        9.80        8.33      2.04 o
   3   6   2        0.26        2.25      1.27 o
   4   6   2      241.47      248.37      7.01 o
   5   6   2       40.01       54.08     11.02 o
   6   6   2       70.38       67.84      6.98 o
   7   6   2       26.46       27.22      4.09 o
   8   6   2       73.74       87.68      9.40 o
   9   6   2       87.55      103.61     10.86 o
  10   6   2        0.85        1.65      2.24 o
  11   6   2       53.98       65.90      6.96 o
 -11   7   2        0.90       -0.30      2.24 o
 -10   7   2       27.43       24.45      6.04 o
  -9   7   2       71.15       75.21      8.18 o
  -8   7   2      179.23      200.41     12.33 o
  -7   7   2       36.30       42.60      4.58 o
  -6   7   2        5.62        4.38      1.50 o
  -5   7   2        6.94        7.48      1.42 o
  -4   7   2        4.73        8.37      2.66 o
  -3   7   2       11.21       10.61      1.59 o
  -2   7   2       60.44       55.07      3.68 o
  -1   7   2        0.33        3.12      1.25 o
   0   7   2      156.19      163.72      6.27 o
   1   7   2       62.93       83.97      6.38 o
   2   7   2       46.71       46.55      3.68 o
   3   7   2       75.58       96.32      6.93 o
   4   7   2       37.16       38.43      3.49 o
   5   7   2      144.36      132.44      4.89 o
   6   7   2      479.30      490.74     19.23 o
   7   7   2       53.44       58.66      5.16 o
   8   7   2      112.93      132.10      8.57 o
   9   7   2        0.79        1.23      2.93 o
  10   7   2       55.49       63.93      8.00 o
 -11   8   2       13.45        6.85      3.79 o
 -10   8   2        5.26        3.42      2.86 o
  -9   8   2       37.27       44.41     10.62 o
  -8   8   2        0.51        0.54      2.16 o
  -7   8   2        8.85        7.04      1.89 o
  -6   8   2      187.51      206.16      8.94 o
  -5   8   2       38.78       41.70      5.19 o
  -4   8   2        0.67        2.07      1.70 o
  -3   8   2       22.39       22.18      2.38 o
  -2   8   2       33.71       30.57      2.56 o
  -1   8   2       46.84       67.72      3.79 o
   0   8   2        0.25        1.80      1.42 o
   1   8   2      299.86      299.83     12.58 o
   2   8   2        7.30        9.37      2.12 o
   3   8   2       23.06       27.41      3.34 o
   4   8   2      159.84      163.12      7.89 o
   5   8   2      221.87      217.79      9.30 o
   6   8   2      535.18      544.20     23.54 o
   7   8   2        3.24        5.43      3.76 o
   8   8   2        0.00       -0.55      2.49 o
   9   8   2        0.43       -0.63      3.95 o
  10   8   2       17.00       12.57      4.83 o
  -9   9   2       82.84       94.06     20.46 o
  -8   9   2       11.18       12.86      4.50 o
  -7   9   2       31.79       24.08      3.64 o
  -6   9   2        1.70        4.28      2.80 o
  -5   9   2       18.67       19.34      3.43 o
  -4   9   2       95.73       90.70      7.64 o
  -3   9   2        6.17        5.80      2.26 o
  -2   9   2      216.19      215.41     10.41 o
  -1   9   2       38.88       40.88      4.82 o
   0   9   2        1.83        4.72      1.76 o
   1   9   2        8.01        7.43      2.14 o
   2   9   2       13.03       11.34      2.38 o
   3   9   2        0.02        0.22      1.56 o
   4   9   2       66.79       72.68      5.45 o
   5   9   2       48.26       45.13      4.51 o
   6   9   2        5.83        8.43      3.05 o
   7   9   2        4.62        6.78      3.85 o
   8   9   2        3.97        2.44      2.37 o
   9   9   2        3.04        1.87      2.67 o
  -8  10   2        0.62        0.57      2.96 o
  -7  10   2       24.84       16.36      6.47 o
  -6  10   2       61.24       60.34      5.03 o
  -5  10   2        4.37        4.96      2.23 o
  -4  10   2        3.29        4.05      2.95 o
  -3  10   2       23.25       21.33      3.27 o
  -2  10   2        3.89        2.61      2.32 o
  -1  10   2       50.74       55.65      4.77 o
   0  10   2       13.04       16.18      2.70 o
   1  10   2        0.79        0.21      1.50 o
   2  10   2       19.41       13.63      3.13 o
   3  10   2        0.99        3.05      1.66 o
   4  10   2        0.84       -0.17      2.48 o
   5  10   2        1.44        2.39      2.21 o
   6  10   2        3.78        7.38      3.40 o
   7  10   2       11.56        9.72      3.83 o
  -6  11   2       11.80        7.88      2.85 o
  -5  11   2       29.46       30.51      5.83 o
  -4  11   2        5.76        3.02      2.55 o
  -3  11   2      111.31      127.53      7.79 o
  -2  11   2       47.70       55.33      5.18 o
  -1  11   2        7.76        8.77      3.16 o
   0  11   2       10.10        6.02      4.37 o
   1  11   2       25.68       17.41      5.87 o
   2  11   2        0.48       -1.02      1.62 o
   3  11   2        3.62       -0.23      2.35 o
   4  11   2        1.03        0.61      1.29 o
   5  11   2       22.01       30.37      6.29 o
  -3  12   2       64.92       73.55      7.53 o
  -2  12   2       18.49       14.21      4.79 o
  -1  12   2        1.92        1.44      2.69 o
   0  12   2        0.04       -0.61      1.86 o
   1  12   2       51.78       56.32     11.84 o
   2  12   2        0.00        0.66      1.90 o
 -14   1   3       25.15       19.67     10.06 o
 -13   1   3        3.95        5.72      3.90 o
 -12   1   3        8.29        2.94      3.49 o
 -11   1   3      172.87      177.60     11.49 o
 -10   1   3        4.85        3.20      1.75 o
  -9   1   3      922.72      927.11     40.80 o
  -8   1   3      320.22      336.12     10.68 o
  -7   1   3      113.42      113.48      7.38 o
  -6   1   3      359.72      360.63     10.99 o
  -5   1   3      167.54      156.34      4.33 o
  -4   1   3       22.32       30.70      2.05 o
  -3   1   3       63.11       60.27      4.53 o
  -2   1   3      502.75      413.14     33.98 o
  -1   1   3     3671.70     3559.84    143.45 o
   0   1   3       77.96       83.25      4.12 o
   1   1   3       21.13       32.49      4.12 o
   2   1   3      280.87      264.21      4.32 o
   3   1   3      141.75      135.95      4.86 o
   4   1   3       31.75       56.70      7.00 o
   5   1   3      351.69      405.82      8.92 o
   6   1   3      159.12      170.33      5.24 o
   7   1   3        1.99        2.46      0.99 o
   8   1   3        0.06        2.41      0.99 o
   9   1   3       96.08       73.59      4.62 o
  10   1   3       27.61       27.28      2.21 o
  11   1   3       30.80       27.80      3.89 o
  12   1   3       57.16       56.54      5.24 o
  13   1   3        0.34       -1.11      2.64 o
 -14   2   3        0.01       -1.98      2.60 o
 -13   2   3        5.24        2.82      1.84 o
 -12   2   3        0.02        0.42      1.24 o
 -11   2   3      175.11      184.47      8.67 o
 -10   2   3       14.50       14.95      2.23 o
  -9   2   3       35.56       36.57      3.00 o
  -8   2   3      942.36      883.75     24.40 o
  -7   2   3       66.15       63.12      3.52 o
  -6   2   3      346.19      353.22      8.95 o
  -5   2   3      323.88      359.97     10.01 o
  -4   2   3        0.03       -1.09      0.58 o
  -3   2   3      196.31      220.24      3.58 o
  -2   2   3       47.60       36.56      0.91 o
  -1   2   3      295.38      282.42      5.80 o
   0   2   3    16819.29    19932.99   1014.18 o
   1   2   3      195.92      200.12      9.21 o
   2   2   3       10.54       19.95      2.22 o
   3   2   3      597.88      648.63     19.50 o
   4   2   3        8.99       29.37      4.22 o
   5   2   3      133.25      129.13      8.38 o
   6   2   3      183.55      138.82     28.22 o
   7   2   3      160.23      158.43      5.32 o
   8   2   3        1.62        0.71      0.78 o
   9   2   3        5.47        4.08      2.22 o
  10   2   3       26.84       28.37      4.66 o
  11   2   3        0.40        1.28      1.48 o
  12   2   3        0.00        1.55      1.74 o
 -14   3   3        4.57        2.91      2.70 o
 -13   3   3        0.40        0.72      2.44 o
 -12   3   3        0.42        0.52      1.34 o
 -11   3   3       49.83       46.72      3.11 o
 -10   3   3        0.33       -1.23      1.24 o
  -9   3   3       49.56       44.14      2.59 o
  -8   3   3        2.08        2.18      1.18 o
  -7   3   3      300.85      296.86      8.77 o
  -6   3   3      143.99      162.81      4.95 o
  -5   3   3        5.91       -0.42      1.53 o
  -4   3   3      416.30      464.26      9.56 o
  -3   3   3       82.14       89.94      6.20 o
  -2   3   3      394.19      343.50      7.79 o
  -1   3   3     8073.28     8352.71    310.02 o
   0   3   3      176.23      171.10      5.00 o
   1   3   3      806.56      790.30     28.06 o
   2   3   3       42.36       84.10      8.14 o
   3   3   3       25.87       19.76      1.98 o
   4   3   3      304.29      328.18     23.67 o
   5   3   3      482.21      487.05     48.23 o
   6   3   3      431.08      413.34     42.76 o
   7   3   3      246.04      260.34     13.44 o
   8   3   3      105.38       93.47      9.49 o
   9   3   3       61.65       55.79      9.70 o
  10   3   3        3.87        4.08      2.87 o
  11   3   3       14.68       16.36      4.94 o
  12   3   3        0.00        0.22      1.79 o
 -13   4   3        9.30       10.85      4.04 o
 -12   4   3       22.21       31.18      5.38 o
 -11   4   3        0.00       -0.21      1.47 o
 -10   4   3       12.03       11.24      1.93 o
  -9   4   3        5.01        1.92      1.53 o
  -8   4   3       38.45       39.34      2.67 o
  -7   4   3      534.83      534.85     15.79 o
  -6   4   3       46.70       36.76      3.43 o
  -5   4   3     1059.32     1142.74     25.31 o
  -4   4   3      452.52      449.75     17.81 o
  -3   4   3      120.99      115.57      4.12 o
  -2   4   3     1862.19     1800.90     46.98 o
  -1   4   3      281.55      260.84     10.11 o
   0   4   3      937.69      867.71     21.46 o
   1   4   3      293.52      310.03     12.55 o
   2   4   3       21.31       53.45     10.26 o
   3   4   3        6.30        9.59      2.14 o
   4   4   3       11.80       11.89      1.56 o
   5   4   3        2.66        7.21      1.94 o
   6   4   3        4.07        4.07      2.07 o
   7   4   3      102.91      109.93      9.17 o
   8   4   3       62.01       64.53      6.84 o
   9   4   3        1.11        2.25      2.39 o
  10   4   3       25.59       21.59      4.23 o
  11   4   3        0.37        2.49      2.60 o
  12   4   3        3.01        5.88      4.22 o
 -13   5   3        7.79       12.05      4.00 o
 -12   5   3        0.02        1.56      4.53 o
 -11   5   3       32.98       28.39      4.74 o
 -10   5   3       11.06        9.03      1.57 o
  -9   5   3        5.85        5.55      1.09 o
  -8   5   3       27.91       30.26      3.17 o
  -7   5   3        7.99        8.19      1.31 o
  -6   5   3        9.99       10.19      2.90 o
  -5   5   3       34.67       29.96      2.50 o
  -4   5   3       22.65       21.18      1.79 o
  -3   5   3     1250.79     1269.98     32.40 o
  -2   5   3      438.26      457.40     10.75 o
  -1   5   3      877.83      918.71     22.82 o
   0   5   3        5.01        7.07      1.39 o
   1   5   3      306.58      318.00      9.51 o
   2   5   3      413.81      401.94     12.79 o
   3   5   3      338.71      324.16     17.31 o
   4   5   3        0.46        3.19      2.15 o
   5   5   3       13.71       18.08      2.65 o
   6   5   3       47.47       45.04      3.81 o
   7   5   3      359.37      382.34     16.16 o
   8   5   3       61.37       66.10      7.46 o
   9   5   3       69.90       63.96      8.04 o
  10   5   3        9.86        5.58      3.42 o
  11   5   3        0.99        0.58      2.56 o
 -12   6   3        0.04        0.65      2.61 o
 -11   6   3       34.35       27.42      8.78 o
 -10   6   3        0.05       -1.57      2.10 o
  -9   6   3       17.42       14.47      2.95 o
  -8   6   3       45.30       54.50      5.61 o
  -7   6   3        2.53        4.27      1.84 o
  -6   6   3        0.14       -1.15      1.05 o
  -5   6   3      135.68      137.37      5.64 o
  -4   6   3        0.04       -1.90      1.41 o
  -3   6   3        1.47        0.61      0.82 o
  -2   6   3      102.44      105.20      6.74 o
  -1   6   3       56.29       63.37      3.07 o
   0   6   3      339.65      343.13      9.10 o
   1   6   3      867.91      895.61     29.38 o
   2   6   3        7.99       10.75      1.76 o
   3   6   3      131.54      142.90      7.03 o
   4   6   3      262.33      260.26     10.52 o
   5   6   3      220.84      238.94      9.57 o
   6   6   3      392.22      419.48     18.04 o
   7   6   3      295.67      304.93     21.97 o
   8   6   3       63.83       66.62      7.71 o
   9   6   3      102.55      109.95      9.17 o
  10   6   3       27.48       26.53      5.23 o
  11   6   3        0.34        0.52      2.81 o
 -11   7   3        5.93        0.80      2.61 o
 -10   7   3       52.44       54.09      6.46 o
  -9   7   3        1.39        1.68      1.89 o
  -8   7   3       21.83       19.18      3.47 o
  -7   7   3        0.10        1.19      1.14 o
  -6   7   3       40.24       41.70      3.58 o
  -5   7   3       13.99       13.26      2.75 o
  -4   7   3        0.05       -0.18      1.21 o
  -3   7   3       21.02       27.26      2.30 o
  -2   7   3        0.05       -0.94      1.13 o
  -1   7   3      167.71      172.05      6.65 o
   0   7   3       15.29       16.74      1.99 o
   1   7   3      277.38      271.29     10.47 o
   2   7   3      266.96      272.20     10.95 o
   3   7   3       39.56       41.87      3.66 o
   4   7   3      487.08      517.85     21.62 o
   5   7   3      388.37      385.30     13.01 o
   6   7   3       66.49       75.64      7.47 o
   7   7   3       13.11       18.13      3.93 o
   8   7   3       20.70       20.81      6.71 o
   9   7   3      168.47      186.87     14.86 o
  10   7   3      168.57      218.14     13.75 o
 -11   8   3        2.60       -1.16      2.34 o
 -10   8   3       17.93        5.39      5.60 o
  -9   8   3       13.91       14.23      4.67 o
  -8   8   3       65.46       70.60      6.60 o
  -7   8   3       99.89      102.97      5.44 o
  -6   8   3       40.15       39.11      4.80 o
  -5   8   3       68.49       66.42      4.84 o
  -4   8   3       51.89       55.14      4.18 o
  -3   8   3        9.13       10.51      2.03 o
  -2   8   3        0.01        1.66      1.42 o
  -1   8   3        1.50        0.75      1.23 o
   0   8   3        0.46        3.21      1.36 o
   1   8   3      139.58      132.55      5.92 o
   2   8   3        0.80       -0.67      1.38 o
   3   8   3        0.33        1.32      1.51 o
   4   8   3       51.74       46.56      3.28 o
   5   8   3       24.62       28.59      2.43 o
   6   8   3        2.00        1.50      1.74 o
   7   8   3        5.10        4.65      2.39 o
   8   8   3       41.86       45.02     10.64 o
   9   8   3        9.48        9.13      4.03 o
 -10   9   3        3.03        5.10      3.46 o
  -9   9   3       15.98       14.09      7.42 o
  -8   9   3       12.79        5.90      4.40 o
  -7   9   3       25.80       25.09      6.20 o
  -6   9   3        1.32        1.04      2.00 o
  -5   9   3        0.02        1.72      1.75 o
  -4   9   3      218.26      218.94      9.59 o
  -3   9   3       28.43       30.24      3.01 o
  -2   9   3       26.30       24.58      2.79 o
  -1   9   3      166.61      177.30      7.21 o
   0   9   3      170.14      179.15      9.10 o
   1   9   3        4.05        1.24      1.48 o
   2   9   3        1.88        0.70      1.52 o
   3   9   3       36.26       46.84      5.51 o
   4   9   3        0.52       -0.62      1.37 o
   5   9   3       69.25       73.76      6.95 o
   6   9   3      206.00      220.96     12.99 o
   7   9   3        2.29       -2.07      3.02 o
   8   9   3        5.26        4.34      3.39 o
  -8  10   3        1.43        2.15      2.26 o
  -7  10   3        5.25        4.54      2.37 o
  -6  10   3        0.98       -0.91      1.79 o
  -5  10   3        6.03        8.77      2.99 o
  -4  10   3      323.40      350.12     14.63 o
  -3  10   3      133.58      124.00      7.17 o
  -2  10   3       22.61       22.97      3.59 o
  -1  10   3       12.62       15.76      3.76 o
   0  10   3      108.50      109.62      8.10 o
   1  10   3       10.65       11.26      2.91 o
   2  10   3       39.44       40.87      5.11 o
   3  10   3       30.52       23.77      6.83 o
   4  10   3       44.72       42.20      3.51 o
   5  10   3       58.12       62.14      9.12 o
   6  10   3       14.39        8.14      3.75 o
   7  10   3        0.27       -0.25      2.28 o
  -6  11   3       34.55       27.81      4.36 o
  -5  11   3       48.94       55.47     10.99 o
  -4  11   3       27.24       31.27      6.37 o
  -3  11   3       25.87       22.46      6.10 o
  -2  11   3        0.89        1.01      1.94 o
  -1  11   3        7.47        5.17      2.40 o
   0  11   3       83.40       80.10      6.15 o
   1  11   3        8.73        6.32      2.43 o
   2  11   3        3.06        1.62      2.06 o
   3  11   3       41.55       42.11      5.60 o
   4  11   3        8.24        5.61      2.70 o
   5  11   3       32.23       19.12      5.31 o
  -3  12   3       44.33       44.07      8.46 o
  -2  12   3        4.63        1.22      2.76 o
  -1  12   3        3.15        2.12      2.72 o
   0  12   3        4.32        3.16      2.87 o
   1  12   3       41.50       33.88      7.50 o
   2  12   3       45.94       25.67     11.27 o
 -14   0   4       19.09        5.03      9.85 o
 -13   0   4        6.84        3.11      3.70 o
 -12   0   4        3.17        2.28      3.62 o
 -11   0   4      274.22      294.99     21.57 o
 -10   0   4     1811.62     1686.99     85.23 o
  -9   0   4     1280.07     1363.06     62.46 o
  -8   0   4       20.41       15.13      4.50 o
  -7   0   4      331.46      312.71     33.81 o
  -6   0   4        6.08        2.28      1.36 o
  -5   0   4      610.38      507.56     15.87 o
  -4   0   4     2016.09     1944.41     71.55 o
  -3   0   4      181.75       69.90     88.89 o
  -2   0   4     7935.52     8913.32    630.04 o
  -1   0   4      518.22      515.89     11.69 o
   0   0   4      191.08      186.13      3.44 o
   1   0   4     2408.46     2404.73     66.99 o
   2   0   4      146.23      137.55      5.44 o
   3   0   4      710.13      731.98     20.32 o
   4   0   4       12.82       19.59      5.37 o
   5   0   4      371.41      368.89     20.61 o
   6   0   4       26.06       31.65      4.61 o
   7   0   4      538.16      428.93     36.44 o
   8   0   4      380.55      323.99     18.75 o
   9   0   4        1.14        1.63      1.67 o
  10   0   4      237.72      151.42     57.00 o
  11   0   4       31.18       28.58      5.03 o
  12   0   4        2.95        0.25      3.31 o
 -14   1   4        1.53       -1.26      1.76 o
 -13   1   4        0.11       -1.46      2.03 o
 -12   1   4       30.63       12.23     11.10 o
 -11   1   4       33.78       39.51      3.83 o
 -10   1   4      225.13      232.59     12.15 o
  -9   1   4      126.01      127.47      6.71 o
  -8   1   4       29.94       39.36      2.94 o
  -7   1   4        2.08        4.74      1.36 o
  -6   1   4      170.21      168.94      4.54 o
  -5   1   4        1.46       25.97     10.74 o
  -4   1   4      644.75      666.17     31.43 o
  -3   1   4      213.20       78.34     93.39 o
  -2   1   4     3042.93     2985.97    120.81 o
  -1   1   4     2226.45     1974.73     94.65 o
   0   1   4     2992.64     2950.34     83.70 o
   1   1   4     1576.08     1538.67     41.75 o
   2   1   4      470.13      510.97     15.01 o
   3   1   4       54.28       42.13      2.33 o
   4   1   4      314.61      321.06      8.02 o
   5   1   4      543.36      543.90     23.58 o
   6   1   4       42.87       36.48      1.90 o
   7   1   4      209.18      191.00      6.56 o
   8   1   4       50.54       52.32      2.76 o
   9   1   4      120.38      120.00      5.48 o
  10   1   4        1.47        0.83      1.13 o
  11   1   4        8.79        5.38      2.52 o
  12   1   4        0.15        0.97      1.66 o
 -14   2   4       70.35       87.13     12.91 o
 -13   2   4        3.44        1.87      1.62 o
 -12   2   4        2.22        0.65      1.37 o
 -11   2   4        4.83        7.26      1.73 o
 -10   2   4        0.73        2.07      1.10 o
  -9   2   4      128.76      126.06      4.75 o
  -8   2   4      118.76      128.84      5.01 o
  -7   2   4      159.35      185.12      6.76 o
  -6   2   4       26.18       34.26      2.02 o
  -5   2   4       57.92       54.40      3.70 o
  -4   2   4      910.89     1007.22     24.39 o
  -3   2   4      645.16      634.41     13.52 o
  -2   2   4     1163.47     1143.66     26.21 o
  -1   2   4     1184.58     1214.65     25.77 o
   0   2   4       95.13       98.92      2.60 o
   1   2   4      180.50      160.10      6.37 o
   2   2   4      348.56      381.67      8.06 o
   3   2   4        8.13       10.51      1.70 o
   4   2   4     2097.28     2204.98     73.89 o
   5   2   4       76.77       90.54      8.40 o
   6   2   4      604.45      569.44     20.69 o
   7   2   4        5.98        4.59      1.10 o
   8   2   4       35.60       35.34      4.97 o
   9   2   4      127.78      142.51      7.65 o
  10   2   4       53.46       46.95      5.52 o
  11   2   4       12.31       11.07      3.63 o
  12   2   4        2.09        3.69      2.19 o
 -14   3   4       47.62       72.36     10.88 o
 -13   3   4       13.98       11.02      3.09 o
 -12   3   4        0.73        0.65      1.58 o
 -11   3   4       44.45       50.71      5.16 o
 -10   3   4        0.02       -1.80      1.41 o
  -9   3   4      146.15      156.54      6.97 o
  -8   3   4        0.91        2.38      1.02 o
  -7   3   4       92.45       91.26      4.28 o
  -6   3   4        4.98        4.48      1.17 o
  -5   3   4        0.33       -0.05      0.57 o
  -4   3   4        0.07       -1.54      0.77 o
  -3   3   4     1412.50     1399.20     38.75 o
  -2   3   4     1207.08     1154.18     27.36 o
  -1   3   4      390.49      362.91      6.57 o
   0   3   4     2120.69     2144.46     56.46 o
   1   3   4      312.73      338.30     11.78 o
   2   3   4      720.79      678.71     22.69 o
   3   3   4     1121.73     1181.14     40.56 o
   4   3   4       59.09       64.18      1.75 o
   5   3   4      332.37      335.43     16.46 o
   6   3   4      159.20      122.15     28.87 o
   7   3   4        0.20       -2.28      1.51 o
   8   3   4      354.40      379.77     19.44 o
   9   3   4       22.65       25.19      3.57 o
  10   3   4       14.30        7.81      4.11 o
  11   3   4        7.32        5.38      2.37 o
  12   3   4        3.22        5.89      3.59 o
 -13   4   4       15.16       17.76      5.23 o
 -12   4   4        3.48        3.32      2.20 o
 -11   4   4       39.24       42.18      4.24 o
 -10   4   4        0.88        1.82      1.38 o
  -9   4   4      348.48      337.05     11.23 o
  -8   4   4      176.04      181.68      6.37 o
  -7   4   4      289.23      287.12      8.75 o
  -6   4   4      101.43       97.95      3.58 o
  -5   4   4        9.44        8.31      0.85 o
  -4   4   4      101.17       72.83      2.58 o
  -3   4   4        0.12       -0.01      1.25 o
  -2   4   4     1066.16     1066.34     24.06 o
  -1   4   4      414.40      379.83      9.52 o
   0   4   4     2229.56     2184.46     61.38 o
   1   4   4     1535.57     1485.56     42.98 o
   2   4   4       41.73       41.38      2.30 o
   3   4   4       74.94       63.95      2.46 o
   4   4   4       25.40       23.79      2.57 o
   5   4   4      289.15      294.48     11.87 o
   6   4   4       91.25       94.81      7.23 o
   7   4   4       15.60       17.94      3.30 o
   8   4   4       26.72       27.13      4.34 o
   9   4   4        4.36        3.04      1.80 o
  10   4   4       23.72       18.41      5.98 o
  11   4   4        0.05        1.88      2.06 o
 -13   5   4        4.06        8.69      5.51 o
 -12   5   4        0.14       -0.94      2.67 o
 -11   5   4        0.14        0.76      0.90 o
 -10   5   4       62.61       60.31      3.65 o
  -9   5   4       10.02       10.91      1.75 o
  -8   5   4        9.01       11.76      2.25 o
  -7   5   4       39.35       42.58      2.78 o
  -6   5   4        3.52        1.85      1.31 o
  -5   5   4      252.92      263.18      6.90 o
  -4   5   4       30.66       28.26      5.74 o
  -3   5   4      393.19      354.91      8.50 o
  -2   5   4      112.78      123.35      6.63 o
  -1   5   4       81.39       75.64      2.85 o
   0   5   4     1681.16     1582.84     42.83 o
   1   5   4      908.67      851.20     20.82 o
   2   5   4      269.09      268.61     11.33 o
   3   5   4       68.09       79.06      5.67 o
   4   5   4       16.69       24.82      2.78 o
   5   5   4      581.17      624.68     22.74 o
   6   5   4      401.87      400.87     18.89 o
   7   5   4      166.48      192.69     10.43 o
   8   5   4       50.95       55.42      5.39 o
   9   5   4        9.10       11.32      3.70 o
  10   5   4       11.89        6.06      3.66 o
  11   5   4       13.97       14.26      3.90 o
 -12   6   4        0.02        0.32      2.24 o
 -11   6   4       27.44       13.96      4.93 o
 -10   6   4       47.34       54.75      5.09 o
  -9   6   4        6.27        4.56      2.55 o
  -8   6   4      143.82      150.63      7.41 o
  -7   6   4       43.04       42.01      6.20 o
  -6   6   4      155.53      174.22      7.76 o
  -5   6   4      337.57      352.50     12.34 o
  -4   6   4      192.72      193.14      6.48 o
  -3   6   4        3.84        5.10      1.64 o
  -2   6   4       56.65       64.23      3.28 o
  -1   6   4       51.82       45.92      2.60 o
   0   6   4      114.58      113.91      4.05 o
   1   6   4       10.77       14.05      1.66 o
   2   6   4       91.74       91.69      4.41 o
   3   6   4        8.26        5.20      1.68 o
   4   6   4      130.58      132.51      8.38 o
   5   6   4       81.77       92.77      6.44 o
   6   6   4      420.84      484.61     19.74 o
   7   6   4       12.81       17.36      3.25 o
   8   6   4        8.03       11.56      3.83 o
   9   6   4        6.71        8.54      3.32 o
  10   6   4        6.11        5.32      2.41 o
 -12   7   4        8.99        5.01      3.13 o
 -11   7   4       14.05        4.57      2.71 o
 -10   7   4        0.03        0.97      1.97 o
  -9   7   4      159.20      165.48      9.94 o
  -8   7   4       40.50       40.72      4.67 o
  -7   7   4        1.33        0.47      1.14 o
  -6   7   4       31.80       37.65      3.68 o
  -5   7   4       58.08       62.72      4.12 o
  -4   7   4       62.45       58.75      3.58 o
  -3   7   4       17.24       19.17      2.52 o
  -2   7   4        4.77        7.91      1.72 o
  -1   7   4      242.41      245.63      8.16 o
   0   7   4        9.92        9.64      1.69 o
   1   7   4       19.44       19.07      2.19 o
   2   7   4        2.56        0.69      1.20 o
   3   7   4        1.40        3.24      1.42 o
   4   7   4       98.26       91.50     18.69 o
   5   7   4        2.87        4.92      1.91 o
   6   7   4       14.86       12.94      3.56 o
   7   7   4        3.31        4.92      2.49 o
   8   7   4       23.70       26.08      6.33 o
   9   7   4       19.66       13.58      5.86 o
  10   7   4        7.10        4.21      2.65 o
 -11   8   4       54.34       55.59     14.74 o
 -10   8   4       52.79       58.12     12.27 o
  -9   8   4        0.62        0.32      1.64 o
  -8   8   4        4.46        4.47      3.06 o
  -7   8   4       47.33       44.59      4.05 o
  -6   8   4        0.16       -0.32      1.01 o
  -5   8   4        1.91        0.71      1.25 o
  -4   8   4        4.84        3.92      1.46 o
  -3   8   4       15.53       21.10      2.81 o
  -2   8   4       56.40       57.33      3.94 o
  -1   8   4       12.97       15.46      2.23 o
   0   8   4       70.82       75.92      4.12 o
   1   8   4       51.03       51.47      3.96 o
   2   8   4       98.65      104.31      6.31 o
   3   8   4       21.95       18.82      2.90 o
   4   8   4        0.14        0.16      1.37 o
   5   8   4        4.58        2.97      1.44 o
   6   8   4       36.08       41.60      6.16 o
   7   8   4        1.46        0.81      2.21 o
   8   8   4       73.66       57.58     11.83 o
   9   8   4      202.22      217.66     41.11 o
 -10   9   4       25.99       14.30      7.19 o
  -9   9   4        3.29        5.40      2.87 o
  -8   9   4        9.56       10.14      3.41 o
  -7   9   4        8.09        7.91      2.91 o
  -6   9   4       16.68       15.36      3.21 o
  -5   9   4       73.00       80.89      5.59 o
  -4   9   4       63.45       61.41      5.79 o
  -3   9   4      122.74      131.97      8.92 o
  -2   9   4       63.70       68.92      5.02 o
  -1   9   4       27.00       25.87      4.11 o
   0   9   4        2.93        4.24      1.73 o
   1   9   4       54.23       56.78      5.45 o
   2   9   4       32.23       43.06      7.90 o
   3   9   4       57.66       63.68      6.59 o
   4   9   4        1.38        0.36      0.93 o
   5   9   4        3.62        1.42      1.16 o
   6   9   4        0.61        0.40      2.24 o
   7   9   4       17.33       11.69      5.96 o
   8   9   4       57.13       48.66     12.63 o
  -8  10   4        1.51        0.69      2.24 o
  -7  10   4        0.38       -1.03      1.53 o
  -6  10   4        0.33       -0.66      1.92 o
  -5  10   4      395.81      407.98     19.12 o
  -4  10   4       41.84       49.24      5.41 o
  -3  10   4       11.22        6.74      2.31 o
  -2  10   4       49.67       59.96      6.06 o
  -1  10   4       29.24       25.27      3.50 o
   0  10   4       18.99       18.30      3.53 o
   1  10   4       16.54       19.47      3.32 o
   2  10   4       48.89       56.17      7.66 o
   3  10   4        0.36        1.40      2.38 o
   4  10   4       26.57       24.16      3.89 o
   5  10   4        8.60        6.88      2.83 o
   6  10   4        6.15        4.02      2.64 o
  -6  11   4        0.16       -0.89      2.41 o
  -5  11   4        2.80        2.54      2.05 o
  -4  11   4      107.10      114.37      8.98 o
  -3  11   4        8.18        8.15      2.54 o
  -2  11   4       55.83       70.02      6.50 o
  -1  11   4       12.85       10.79      3.52 o
   0  11   4       24.53       19.18      5.42 o
   1  11   4       29.44       20.01      6.43 o
   2  11   4       19.05       14.15      4.29 o
   3  11   4        0.53        3.36      2.02 o
   4  11   4       23.88       14.43      5.74 o
  -2  12   4        5.74        5.30      2.84 o
  -1  12   4       52.38       59.85     10.48 o
   0  12   4        5.02        6.00      2.81 o
   1  12   4       28.12       26.36      6.35 o
 -14   1   5        5.02        3.58      2.24 o
 -13   1   5        0.06       -0.96      2.01 o
 -12   1   5        1.52        2.96      1.40 o
 -11   1   5      121.16      116.33      6.19 o
 -10   1   5      443.95      464.75     18.24 o
  -9   1   5      934.94      930.01     30.52 o
  -8   1   5       32.69       41.39      3.36 o
  -7   1   5       54.33       52.77      2.70 o
  -6   1   5      281.23      295.52      6.52 o
  -5   1   5      711.42      788.75     33.02 o
  -4   1   5      647.80      597.75     89.29 o
  -3   1   5       92.58       88.49      3.79 o
  -2   1   5        3.34        0.66      1.14 o
  -1   1   5       70.51       75.65      4.87 o
   0   1   5        6.53        6.01      0.77 o
   1   1   5     1025.11     1039.65     24.73 o
   2   1   5       90.90       88.33      2.89 o
   3   1   5      117.37      128.29      3.89 o
   4   1   5       46.83       51.07      2.18 o
   5   1   5        1.66       -0.28      0.60 o
   6   1   5      172.43      165.58     10.18 o
   7   1   5       56.09       56.17      3.19 o
   8   1   5       33.66       31.29      2.30 o
   9   1   5       31.44       22.28      2.40 o
  10   1   5        1.79        0.96      1.51 o
  11   1   5        3.85        8.47      2.21 o
  12   1   5       20.29       14.03      6.52 o
 -14   2   5       69.69       91.76      7.08 o
 -13   2   5        1.16       -0.67      1.61 o
 -12   2   5        9.23        5.41      2.58 o
 -11   2   5        0.06        0.31      1.09 o
 -10   2   5      108.16      101.32      5.91 o
  -9   2   5      508.17      522.68     19.60 o
  -8   2   5        1.86        1.38      0.91 o
  -7   2   5      138.84      138.49      5.61 o
  -6   2   5       34.18       34.87      2.37 o
  -5   2   5      810.85      805.91     24.85 o
  -4   2   5      381.11      408.55      9.85 o
  -3   2   5       13.30       48.19      3.23 o
  -2   2   5      811.57      774.68     13.28 o
  -1   2   5      107.07      102.73      3.82 o
   0   2   5      228.34      216.96     12.06 o
   1   2   5        3.26        0.33      0.84 o
   2   2   5     1303.37     1303.80     38.35 o
   3   2   5       48.94       38.22      2.18 o
   4   2   5       31.69       32.86      2.11 o
   5   2   5      129.33      115.76      6.16 o
   6   2   5       73.90       76.43      7.56 o
   7   2   5        9.65        6.09      1.91 o
   8   2   5        1.24        0.24      1.18 o
   9   2   5        0.03        1.41      1.86 o
  10   2   5       12.27       11.65      4.03 o
  11   2   5        3.28        1.79      2.02 o
  12   2   5       18.80       15.55      4.74 o
 -14   3   5       12.77        5.13      4.84 o
 -13   3   5       22.13       17.25      4.61 o
 -12   3   5       18.60       21.25      3.18 o
 -11   3   5        6.86       10.64      2.18 o
 -10   3   5      131.09      144.97      7.07 o
  -9   3   5      293.07      281.86      9.45 o
  -8   3   5       20.41       19.30      2.53 o
  -7   3   5        6.28        4.38      1.36 o
  -6   3   5       40.58       49.34      2.44 o
  -5   3   5      117.70      106.92      2.98 o
  -4   3   5      636.13      639.82     12.87 o
  -3   3   5      647.34      601.73     13.13 o
  -2   3   5      407.82      409.92      7.92 o
  -1   3   5     2021.02     1995.35     46.81 o
   0   3   5        0.65       10.05      1.34 o
   1   3   5     1225.09     1300.99     35.32 o
   2   3   5      207.18      234.28      6.33 o
   3   3   5        0.84        0.19      0.60 o
   4   3   5      105.49       98.26      5.49 o
   5   3   5       74.15       87.68      5.75 o
   6   3   5        3.83        2.07      1.48 o
   7   3   5      300.13      291.87     12.08 o
   8   3   5        3.46        4.74      2.40 o
   9   3   5       16.22       10.60      2.68 o
  10   3   5        5.42        3.97      2.14 o
  11   3   5        1.09        3.44      2.58 o
 -13   4   5       79.73       93.66     10.00 o
 -12   4   5        3.34        5.12      2.26 o
 -11   4   5        0.90        0.03      1.17 o
 -10   4   5       45.33       47.77      3.91 o
  -9   4   5       28.81       37.26      3.48 o
  -8   4   5      311.97      337.70     19.10 o
  -7   4   5        0.18        0.86      0.85 o
  -6   4   5       61.47       77.43      3.23 o
  -5   4   5       14.04       17.42      1.79 o
  -4   4   5        1.36        1.60      0.64 o
  -3   4   5      572.24      538.99     11.41 o
  -2   4   5      213.86      180.92      5.34 o
  -1   4   5       46.31       36.35      1.79 o
   0   4   5     3389.06     3275.94    103.56 o
   1   4   5      805.67      751.75     18.71 o
   2   4   5       57.20       62.57      2.82 o
   3   4   5       10.19       15.62      1.16 o
   4   4   5      371.16      385.76      9.25 o
   5   4   5       48.54       50.14      3.82 o
   6   4   5       59.71       67.51      4.39 o
   7   4   5       74.79       73.26      4.64 o
   8   4   5        0.02       -1.31      1.78 o
   9   4   5        0.19        1.02      1.82 o
  10   4   5        9.27        2.00      2.18 o
  11   4   5        7.11        3.86      2.52 o
 -13   5   5       23.43       14.19      9.88 o
 -12   5   5        4.04        3.44      1.88 o
 -11   5   5        0.37        0.92      1.01 o
 -10   5   5       24.74       28.96      2.86 o
  -9   5   5        6.91        4.36      1.52 o
  -8   5   5      157.43      164.16      7.52 o
  -7   5   5       18.27       25.43      2.07 o
  -6   5   5      103.40       98.69      3.53 o
  -5   5   5       39.46       35.51      2.48 o
  -4   5   5        6.37       11.48      1.17 o
  -3   5   5       54.93       58.67      2.50 o
  -2   5   5     1397.23     1400.74     37.27 o
  -1   5   5     2543.05     2589.91     81.08 o
   0   5   5     1525.31     1435.95     44.26 o
   1   5   5       73.68       82.56      3.73 o
   2   5   5      104.15       89.11      4.53 o
   3   5   5      198.29      212.69     10.36 o
   4   5   5       10.07       12.40      1.61 o
   5   5   5      866.11      855.41     26.39 o
   6   5   5      390.05      402.34     23.45 o
   7   5   5      187.30      204.98      8.77 o
   8   5   5        0.62        0.18      1.60 o
   9   5   5       23.01       14.36      5.35 o
  10   5   5       22.53       28.07      7.29 o
  11   5   5       43.79       43.26     10.30 o
 -12   6   5        3.08       -0.22      1.56 o
 -11   6   5        0.07        0.10      0.91 o
 -10   6   5        4.45        3.73      1.32 o
  -9   6   5        5.16        5.78      2.04 o
  -8   6   5       14.63       13.27      1.78 o
  -7   6   5       83.40       89.50      6.03 o
  -6   6   5      147.72      112.36     21.44 o
  -5   6   5       49.31       52.52      3.21 o
  -4   6   5      139.23      135.42      5.49 o
  -3   6   5       50.21       55.98      3.18 o
  -2   6   5      309.63      299.44      8.76 o
  -1   6   5        5.97        6.41      2.27 o
   0   6   5      302.57      302.40      8.40 o
   1   6   5       41.68       45.64      4.00 o
   2   6   5      241.10      212.18      8.09 o
   3   6   5       37.03       34.76      3.61 o
   4   6   5      388.64      398.08     11.12 o
   5   6   5        2.85        2.14      1.69 o
   6   6   5        0.29        1.33      1.67 o
   7   6   5        3.27        2.50      1.79 o
   8   6   5       14.42       14.80      3.44 o
   9   6   5       22.93       23.86      4.87 o
  10   6   5        4.88        7.14      3.43 o
 -11   7   5       11.46        8.68      4.31 o
 -10   7   5       15.37        8.75      4.71 o
  -9   7   5       15.54        8.95      2.70 o
  -8   7   5        3.55        3.13      2.15 o
  -7   7   5        0.29        0.80      1.46 o
  -6   7   5        0.05       -0.92      1.34 o
  -5   7   5       56.71       55.69      3.62 o
  -4   7   5       69.93       65.48      4.23 o
  -3   7   5      704.97      724.55     21.49 o
  -2   7   5      175.80      185.50     10.16 o
  -1   7   5        7.09       12.96      2.59 o
   0   7   5        2.71        3.05      1.28 o
   1   7   5       11.83       12.03      1.83 o
   2   7   5        1.98        5.62      3.07 o
   3   7   5       26.06       22.09      3.91 o
   4   7   5        0.41       -1.19      1.62 o
   5   7   5        3.15        5.11      1.75 o
   6   7   5       59.28       66.74      5.53 o
   7   7   5        0.04       -2.27      1.87 o
   8   7   5       43.97       42.08      8.85 o
   9   7   5        5.80        7.96      3.31 o
 -11   8   5       10.00        7.09      3.93 o
 -10   8   5       52.26       30.74     17.86 o
  -9   8   5       39.60       35.91      8.30 o
  -8   8   5        0.01       -0.47      1.43 o
  -7   8   5        5.18        5.00      1.86 o
  -6   8   5       13.54        9.49      2.16 o
  -5   8   5       73.49       73.39      5.90 o
  -4   8   5       84.32       97.91     10.45 o
  -3   8   5      564.10      614.60     20.31 o
  -2   8   5        0.50       -0.22      1.20 o
  -1   8   5       16.70       24.45      2.97 o
   0   8   5       40.63       46.01      3.52 o
   1   8   5       41.11       45.46      3.86 o
   2   8   5      113.71      114.02      7.20 o
   3   8   5        5.60        5.99      2.95 o
   4   8   5       36.53       41.27      4.60 o
   5   8   5        3.70        4.29      1.97 o
   6   8   5       10.76        9.41      3.03 o
   7   8   5       54.68       54.43      8.94 o
   8   8   5       19.50       17.69      4.17 o
  -9   9   5        2.15       -1.09      2.24 o
  -8   9   5        3.28        2.36      1.53 o
  -7   9   5        2.07        0.88      1.55 o
  -6   9   5       45.04       41.99      5.29 o
  -5   9   5        9.51       13.99      3.49 o
  -4   9   5       89.65      101.66      6.82 o
  -3   9   5       78.77       94.63      6.26 o
  -2   9   5        9.54        7.37      2.19 o
  -1   9   5        1.12        0.48      1.66 o
   0   9   5      253.87      268.37     10.43 o
   1   9   5        0.93        0.56      1.64 o
   2   9   5       11.93        9.03      2.47 o
   3   9   5        3.63        5.47      2.79 o
   4   9   5        3.12        0.49      1.48 o
   5   9   5      137.28      131.15      9.12 o
   6   9   5        2.06        0.39      2.13 o
   7   9   5       47.87       55.04     15.33 o
  -8  10   5        4.53        1.41      1.82 o
  -7  10   5        0.06       -1.93      2.15 o
  -6  10   5        9.30       10.76      3.41 o
  -5  10   5       51.67       49.19      5.12 o
  -4  10   5        7.22        6.86      2.19 o
  -3  10   5       23.83       21.46      3.23 o
  -2  10   5        2.69        6.26      2.75 o
  -1  10   5      100.20      123.13      8.59 o
   0  10   5        1.15       -0.88      1.70 o
   1  10   5      126.24      127.47     12.95 o
   2  10   5       43.25       46.52      5.21 o
   3  10   5        2.86        0.92      2.50 o
   4  10   5       84.13       94.10      9.45 o
   5  10   5        0.01        2.48      2.17 o
   6  10   5       15.55       11.82      4.37 o
  -6  11   5        3.94        5.04      2.77 o
  -5  11   5        6.21        6.35      2.99 o
  -4  11   5        5.93        4.10      2.50 o
  -3  11   5       12.63       12.77      3.30 o
  -2  11   5        6.95        3.89      2.33 o
  -1  11   5       12.20       10.39      2.83 o
   0  11   5       34.50       25.95      6.31 o
   1  11   5        7.82        2.74      2.31 o
   2  11   5       10.30        2.10      2.40 o
   3  11   5       16.19        5.90      4.00 o
   4  11   5        3.11       -0.11      2.13 o
 -14   0   6        9.03        5.05      5.97 o
 -13   0   6        2.93        0.77      2.46 o
 -12   0   6       92.90       86.17      8.52 o
 -11   0   6      269.74      276.49     18.44 o
 -10   0   6       26.73       34.16      6.77 o
  -9   0   6       69.47       60.88      4.21 o
  -8   0   6      156.98      149.61      6.99 o
  -7   0   6       89.61       79.65      4.86 o
  -6   0   6      924.85      923.98     31.72 o
  -5   0   6     1042.70       56.61    542.90 o
  -4   0   6     3619.50     3814.41    146.21 o
  -3   0   6      291.49      299.97      5.29 o
  -2   0   6     1097.55     1185.22     63.52 o
  -1   0   6      176.00      158.69      9.22 o
   0   0   6     1095.61     1102.77     50.75 o
   1   0   6       74.20      102.41      5.63 o
   2   0   6       13.78       29.15      5.07 o
   3   0   6        1.19        0.73      0.57 o
   4   0   6        0.19       -0.43      0.80 o
   5   0   6      571.54      562.27     37.81 o
   6   0   6      663.97      638.39     24.62 o
   7   0   6      284.21      277.02     11.75 o
   8   0   6      179.76      151.32     19.57 o
   9   0   6       56.11       56.25     21.71 o
  10   0   6       99.87       98.66      9.80 o
  11   0   6       16.09       21.83      7.12 o
 -14   1   6       15.24       10.62      4.24 o
 -13   1   6       26.32       26.03      8.60 o
 -12   1   6        2.03        1.76      1.57 o
 -11   1   6        5.49        2.42      1.57 o
 -10   1   6        1.67        2.28      1.26 o
  -9   1   6      480.92      499.46     13.48 o
  -8   1   6      146.72      156.40      4.52 o
  -7   1   6      256.96      245.52      7.13 o
  -6   1   6        3.30        5.87      0.91 o
  -5   1   6      484.77      439.55     16.45 o
  -4   1   6      198.06      206.08     11.30 o
  -3   1   6      177.32      171.90      9.90 o
  -2   1   6      114.08      149.95      6.08 o
  -1   1   6       39.22       85.95      5.46 o
   0   1   6     1418.97     1491.46     28.94 o
   1   1   6      769.67      810.12     23.54 o
   2   1   6        3.16        2.59      0.69 o
   3   1   6      853.58      768.00     34.64 o
   4   1   6       96.52       96.77      2.86 o
   5   1   6      131.02      125.88      4.72 o
   6   1   6       66.97       77.33      4.28 o
   7   1   6       37.12       41.44      2.75 o
   8   1   6      177.91      171.68      8.70 o
   9   1   6       44.68       47.85      3.16 o
  10   1   6       12.28       11.70      2.22 o
  11   1   6        9.65       11.88      3.10 o
 -14   2   6        2.00        3.79      2.25 o
 -13   2   6        6.82        6.19      2.79 o
 -12   2   6        7.17        3.20      1.68 o
 -11   2   6      112.01      117.88      6.01 o
 -10   2   6      546.48      549.38     17.43 o
  -9   2   6      415.59      416.26     21.72 o
  -8   2   6        0.01        1.03      0.86 o
  -7   2   6       25.90       28.13      2.67 o
  -6   2   6        2.82        4.49      0.95 o
  -5   2   6      606.92      637.48     19.03 o
  -4   2   6       53.08       63.24      1.75 o
  -3   2   6      554.85      537.69     15.15 o
  -2   2   6       79.00      110.79      5.19 o
  -1   2   6      107.69      112.86      2.86 o
   0   2   6      327.59      359.26     11.07 o
   1   2   6      366.20      409.68      7.81 o
   2   2   6        0.11        0.06      0.57 o
   3   2   6      184.33      193.71      5.14 o
   4   2   6        0.20        1.73      0.75 o
   5   2   6       37.55       34.04      2.39 o
   6   2   6      766.82      802.85     26.96 o
   7   2   6      206.08      210.13      9.17 o
   8   2   6       55.19       54.05      4.81 o
   9   2   6       10.56       10.68      3.16 o
  10   2   6        0.22        1.95      2.02 o
  11   2   6       25.38       21.65      5.99 o
 -14   3   6       28.60       10.68     10.41 o
 -13   3   6        0.00       -1.02      1.75 o
 -12   3   6       12.50        9.74      2.23 o
 -11   3   6       45.48       48.51      4.32 o
 -10   3   6       64.43       79.29      4.76 o
  -9   3   6       87.41       92.04      4.14 o
  -8   3   6        0.15        0.25      0.92 o
  -7   3   6       29.82       35.48      3.74 o
  -6   3   6      117.98      121.02      4.32 o
  -5   3   6       18.17       18.98      1.85 o
  -4   3   6      405.94      394.60      9.50 o
  -3   3   6      660.49      706.53     15.52 o
  -2   3   6      635.91      613.57     21.39 o
  -1   3   6       54.49       64.00      2.33 o
   0   3   6       11.74       22.46      2.88 o
   1   3   6      813.53      858.24     19.66 o
   2   3   6       18.95       24.80      1.96 o
   3   3   6      348.83      358.32     11.70 o
   4   3   6       48.22       38.05      2.17 o
   5   3   6      966.30      940.92     37.13 o
   6   3   6      653.93      621.33     26.96 o
   7   3   6      356.34      336.28     14.71 o
   8   3   6       27.06       24.31      3.17 o
   9   3   6       15.00       12.44      2.77 o
  10   3   6       88.21       84.23     14.79 o
  11   3   6        0.11       -0.85      2.21 o
 -13   4   6        0.24        0.33      1.88 o
 -12   4   6        0.99        2.41      2.00 o
 -11   4   6        0.56        0.38      1.70 o
 -10   4   6       92.34      100.46      5.41 o
  -9   4   6       15.07       15.19      2.16 o
  -8   4   6      128.26      124.68      5.49 o
  -7   4   6        2.29       -0.73      0.98 o
  -6   4   6       53.29       64.40      2.84 o
  -5   4   6       13.92       11.54      1.29 o
  -4   4   6      239.82      250.57      6.61 o
  -3   4   6      421.45      392.09      7.73 o
  -2   4   6      402.74      407.47      8.27 o
  -1   4   6       29.80       26.62      1.50 o
   0   4   6       64.00       61.51      2.48 o
   1   4   6        1.21        1.01      0.76 o
   2   4   6        1.32        0.54      0.75 o
   3   4   6       16.01       14.49      1.29 o
   4   4   6      767.08      769.18     28.84 o
   5   4   6      109.36      108.44      6.29 o
   6   4   6      394.93      398.69     16.55 o
   7   4   6       41.98       45.69      4.98 o
   8   4   6        6.82        5.19      2.12 o
   9   4   6        3.79        3.64      2.27 o
  10   4   6        2.48        4.18      3.26 o
 -13   5   6        9.03        6.12      3.58 o
 -12   5   6       26.06       22.86      7.11 o
 -11   5   6        2.06        3.32      1.89 o
 -10   5   6        4.21        4.26      1.75 o
  -9   5   6       16.69       19.08      2.51 o
  -8   5   6      234.75      233.28     12.67 o
  -7   5   6       35.42       29.71      2.00 o
  -6   5   6       18.34       19.61      2.06 o
  -5   5   6        2.79        2.83      1.07 o
  -4   5   6      155.37      128.65      5.02 o
  -3   5   6       43.55       46.66      2.21 o
  -2   5   6      125.61      123.06      3.99 o
  -1   5   6     1633.46     1637.41     46.77 o
   0   5   6        2.88        1.34      1.35 o
   1   5   6        2.50        1.78      1.18 o
   2   5   6        1.75        4.75      1.40 o
   3   5   6      121.71      121.64      4.78 o
   4   5   6       47.67       48.75      3.11 o
   5   5   6        1.33        0.05      1.06 o
   6   5   6        4.02        5.32      1.80 o
   7   5   6       10.37       12.46      2.73 o
   8   5   6        1.77        1.84      1.98 o
   9   5   6        4.33        3.55      2.23 o
  10   5   6       78.33       94.98      9.12 o
 -12   6   6        0.01        0.87      2.39 o
 -11   6   6        2.94        1.86      2.17 o
 -10   6   6       38.91       37.17      5.62 o
  -9   6   6       34.77       29.45      3.34 o
  -8   6   6       56.82       56.05      3.83 o
  -7   6   6       14.99       18.81      1.74 o
  -6   6   6        9.72        9.95      1.44 o
  -5   6   6      158.84      146.37      6.56 o
  -4   6   6       37.43       36.77      2.60 o
  -3   6   6      218.63      224.89      6.83 o
  -2   6   6      197.20      189.15      6.11 o
  -1   6   6      341.50      324.50     10.47 o
   0   6   6      263.46      268.81      7.74 o
   1   6   6       88.74       87.33      5.07 o
   2   6   6      107.06       97.33      5.16 o
   3   6   6       17.87       23.12      3.61 o
   4   6   6       75.10       79.91      3.55 o
   5   6   6        0.02        1.86      1.55 o
   6   6   6       73.41       79.42      5.06 o
   7   6   6       15.31       16.84      2.92 o
   8   6   6        6.17        3.45      2.40 o
   9   6   6       22.37       26.30      5.03 o
 -11   7   6       23.22        8.35      6.84 o
 -10   7   6        0.63        1.30      2.13 o
  -9   7   6       27.57       28.95      4.28 o
  -8   7   6       40.11       41.25      4.83 o
  -7   7   6        2.46        0.54      1.41 o
  -6   7   6       20.91       20.70      2.78 o
  -5   7   6       33.75       44.28      4.56 o
  -4   7   6      227.99      227.21      9.21 o
  -3   7   6      124.23      131.50      7.07 o
  -2   7   6        0.65       -1.10      1.34 o
  -1   7   6      461.13      460.76     15.53 o
   0   7   6      700.63      697.77     21.79 o
   1   7   6       94.13       96.16      5.39 o
   2   7   6        5.30        4.63      2.38 o
   3   7   6       15.75       12.42      3.31 o
   4   7   6       10.86        9.30      1.65 o
   5   7   6       46.00       48.67      4.29 o
   6   7   6       52.23       55.55      5.98 o
   7   7   6        1.35        3.90      2.11 o
   8   7   6        5.69        7.79      2.76 o
   9   7   6       35.74       29.77      6.29 o
 -10   8   6       12.88       10.69      3.26 o
  -9   8   6       23.35       23.70      6.82 o
  -8   8   6       35.53       46.42      4.62 o
  -7   8   6        0.03        1.54      1.34 o
  -6   8   6        6.92        7.87      2.61 o
  -5   8   6      525.40      557.98     21.65 o
  -4   8   6      824.42      846.18     32.18 o
  -3   8   6        0.97        2.27      1.92 o
  -2   8   6       23.14       20.06      2.56 o
  -1   8   6      112.29      126.00      7.00 o
   0   8   6      123.71      124.15      7.05 o
   1   8   6        0.00        2.09      2.01 o
   2   8   6       53.04       60.88      5.67 o
   3   8   6       15.52       18.32      3.65 o
   4   8   6       11.06       13.11      2.89 o
   5   8   6        5.13        3.56      1.86 o
   6   8   6        4.83        6.21      2.66 o
   7   8   6        4.24        6.08      2.62 o
   8   8   6        3.89        2.77      2.59 o
  -9   9   6        0.55        0.40      2.14 o
  -8   9   6       32.62       22.95      3.30 o
  -7   9   6       22.63       15.73      4.22 o
  -6   9   6       29.03       29.21      3.75 o
  -5   9   6       29.95       30.54      4.66 o
  -4   9   6       54.88       50.43      4.85 o
  -3   9   6       13.76       15.68      2.54 o
  -2   9   6       21.53       26.83      3.25 o
  -1   9   6       90.76      100.97      6.47 o
   0   9   6        6.87        4.74      1.99 o
   1   9   6       44.46       45.74      4.88 o
   2   9   6       49.15       52.79      5.38 o
   3   9   6        3.63        2.04      2.13 o
   4   9   6        4.82        2.85      2.61 o
   5   9   6        5.56        1.06      1.75 o
   6   9   6       10.83        8.41      3.66 o
   7   9   6        2.28        2.31      2.49 o
  -8  10   6       24.72       13.51      4.21 o
  -7  10   6        0.80        0.53      1.46 o
  -6  10   6        6.89        7.23      2.60 o
  -5  10   6        1.49       -2.61      2.81 o
  -4  10   6        6.78        1.70      3.17 o
  -3  10   6        0.03       -1.23      2.50 o
  -2  10   6        0.05        2.04      2.19 o
  -1  10   6       72.89       77.86      6.48 o
   0  10   6       15.73       15.28      3.41 o
   1  10   6        1.21        2.22      1.98 o
   2  10   6       38.23       38.53      8.81 o
   3  10   6       21.60       14.67      5.24 o
   4  10   6        8.21        6.27      4.30 o
   5  10   6       11.98       10.80      5.33 o
  -5  11   6        2.20        3.29      2.93 o
  -4  11   6       12.21       11.70      3.33 o
  -3  11   6        5.10        1.47      1.75 o
  -2  11   6       13.74       10.96      3.13 o
  -1  11   6       16.10       20.05      3.85 o
   0  11   6       13.53        7.38      2.58 o
   1  11   6        2.01        1.74      2.22 o
   2  11   6        0.29       -0.50      2.10 o
   3  11   6       36.14       26.49     12.33 o
 -14   1   7       11.56        4.09      2.77 o
 -13   1   7        0.00       -0.70      1.42 o
 -12   1   7       25.19       25.09      3.61 o
 -11   1   7      104.21      122.62      6.99 o
 -10   1   7      673.32      704.52     22.16 o
  -9   1   7      221.92      214.36      7.39 o
  -8   1   7        5.00        5.36      1.07 o
  -7   1   7        0.02        0.76      0.58 o
  -6   1   7       16.22       21.88      3.58 o
  -5   1   7      704.53      760.86     19.65 o
  -4   1   7      195.55      207.75      5.79 o
  -3   1   7      318.61      302.07     11.48 o
  -2   1   7      143.94      160.27      5.57 o
  -1   1   7       35.30       41.27      2.66 o
   0   1   7      585.47      604.29     11.93 o
   1   1   7     2437.58     2567.15     98.81 o
   2   1   7      169.10      153.23      7.44 o
   3   1   7        0.44        0.51      0.56 o
   4   1   7       12.66       11.09      1.82 o
   5   1   7      533.08      497.54     17.74 o
   6   1   7       77.78       68.48      3.99 o
   7   1   7       11.41       10.02      1.57 o
   8   1   7       93.54       91.08      4.45 o
   9   1   7        2.29        3.96      1.12 o
  10   1   7        4.66        8.73      3.05 o
  11   1   7       24.06       36.84      4.92 o
 -14   2   7       10.24        4.44      2.54 o
 -13   2   7       39.68       34.43      9.04 o
 -12   2   7        3.19        2.96      2.39 o
 -11   2   7      129.09      144.20      6.89 o
 -10   2   7      419.61      430.79     15.50 o
  -9   2   7       35.62       38.05      3.72 o
  -8   2   7        9.28       15.79      2.05 o
  -7   2   7        2.94        2.88      1.15 o
  -6   2   7       32.08       39.67      8.78 o
  -5   2   7       42.54       39.65      1.36 o
  -4   2   7      351.87      326.17      6.92 o
  -3   2   7      117.30      101.69      2.56 o
  -2   2   7      265.59      262.62      7.25 o
  -1   2   7      254.63      267.20      6.26 o
   0   2   7        7.95        9.61      0.65 o
   1   2   7      418.68      407.65     11.42 o
   2   2   7       81.13       85.85      3.83 o
   3   2   7      249.64      235.98      6.27 o
   4   2   7       78.08       80.20      3.32 o
   5   2   7      852.27      832.81     41.02 o
   6   2   7        0.17       -1.19      1.39 o
   7   2   7       26.10       26.70      3.88 o
   8   2   7        8.28        4.78      2.46 o
   9   2   7       13.47        9.71      2.92 o
  10   2   7        6.78        6.44      2.69 o
  11   2   7        2.67        4.26      2.76 o
 -13   3   7        7.84        7.30      2.74 o
 -12   3   7        3.76        8.50      2.53 o
 -11   3   7       25.34       29.20      3.55 o
 -10   3   7      200.56      205.32      8.97 o
  -9   3   7      250.57      234.13      8.93 o
  -8   3   7        2.71        2.95      1.37 o
  -7   3   7       13.61       14.04      1.55 o
  -6   3   7       16.14        9.89      1.51 o
  -5   3   7      247.92      247.03      7.39 o
  -4   3   7      107.20      113.67      2.72 o
  -3   3   7       10.20       13.39      0.89 o
  -2   3   7       37.11       37.16      1.34 o
  -1   3   7       94.21       93.25      4.13 o
   0   3   7       94.83      104.38      2.55 o
   1   3   7        0.58        0.48      0.49 o
   2   3   7      105.10       97.91      3.20 o
   3   3   7        5.71        2.51      0.94 o
   4   3   7        1.41        3.46      1.22 o
   5   3   7      322.01      311.15     12.13 o
   6   3   7      104.93      104.82      5.58 o
   7   3   7       56.64       58.63      4.10 o
   8   3   7       13.66       10.38      2.63 o
   9   3   7       56.65       60.76      5.06 o
  10   3   7       21.90       17.69      5.99 o
 -13   4   7       17.70       14.27      4.44 o
 -12   4   7        0.85        0.87      1.78 o
 -11   4   7        0.75        0.75      1.51 o
 -10   4   7       72.48       59.31      5.68 o
  -9   4   7        0.62        5.94      1.44 o
  -8   4   7       72.23       80.34      3.73 o
  -7   4   7       17.06       18.91      2.05 o
  -6   4   7        4.53        4.86      1.27 o
  -5   4   7      127.26      127.64      4.18 o
  -4   4   7       61.22       63.83      2.48 o
  -3   4   7      433.80      428.90     14.74 o
  -2   4   7        0.78        0.30      0.52 o
  -1   4   7       53.48       49.88      2.26 o
   0   4   7       13.00        6.02      1.46 o
   1   4   7       76.52       72.29      2.89 o
   2   4   7       32.41       34.26      1.70 o
   3   4   7        5.46        5.76      1.00 o
   4   4   7      160.72      150.62      4.66 o
   5   4   7      132.77      124.05      5.78 o
   6   4   7        7.33        6.24      2.42 o
   7   4   7       10.58       13.26      2.70 o
   8   4   7       11.14        9.80      2.96 o
   9   4   7       25.02       23.09      5.25 o
  10   4   7        1.49       -1.43      2.37 o
 -13   5   7       15.53        9.21      5.61 o
 -12   5   7        0.18       -0.06      1.41 o
 -11   5   7       26.81       31.31      3.19 o
 -10   5   7       10.93       15.41      2.48 o
  -9   5   7       49.98       42.25      3.01 o
  -8   5   7       62.81       55.58      3.81 o
  -7   5   7       33.68       32.77      2.77 o
  -6   5   7        1.01        2.68      1.04 o
  -5   5   7      182.99      154.96      5.53 o
  -4   5   7        0.89        0.19      0.73 o
  -3   5   7      407.19      427.91     10.13 o
  -2   5   7       33.98       41.94      2.36 o
  -1   5   7      164.21      147.80      4.99 o
   0   5   7       13.99       20.36      3.58 o
   1   5   7       14.93       13.34      2.24 o
   2   5   7       12.32       13.83      1.67 o
   3   5   7      298.57      304.79     14.39 o
   4   5   7       47.59       44.83      4.09 o
   5   5   7       48.04       42.17      1.81 o
   6   5   7        1.32        0.74      1.30 o
   7   5   7       24.71       27.84      3.28 o
   8   5   7       27.33       24.93      4.85 o
   9   5   7        8.43        8.30      3.33 o
 -12   6   7        2.41        1.37      1.73 o
 -11   6   7        3.39        4.18      1.43 o
 -10   6   7        7.82        6.22      1.82 o
  -9   6   7       61.68       52.05      3.39 o
  -8   6   7        0.65        0.70      0.99 o
  -7   6   7      151.87      139.17      5.39 o
  -6   6   7       32.84       32.03      2.43 o
  -5   6   7       10.76       12.33      1.96 o
  -4   6   7       26.35       25.93      3.14 o
  -3   6   7     1051.92     1065.23     30.62 o
  -2   6   7      173.38      167.15      5.95 o
  -1   6   7       90.55       91.78      4.25 o
   0   6   7      386.65      361.84     11.43 o
   1   6   7       41.78       34.24      3.32 o
   2   6   7       35.53       33.30      2.93 o
   3   6   7        0.67        2.22      1.08 o
   4   6   7       92.98       93.26      3.78 o
   5   6   7       60.04       59.97      4.48 o
   6   6   7       10.69       13.65      2.90 o
   7   6   7        7.99        7.98      2.78 o
   8   6   7       14.49       16.71      3.86 o
   9   6   7        1.72        3.42      2.35 o
 -11   7   7       16.95        9.70      5.35 o
 -10   7   7        0.13       -0.41      1.36 o
  -9   7   7       21.64        8.51      5.69 o
  -8   7   7       11.98        9.86      2.63 o
  -7   7   7       61.56       68.80      4.51 o
  -6   7   7      188.93      169.82      7.96 o
  -5   7   7      210.87      224.25     12.35 o
  -4   7   7       32.00       25.95      2.72 o
  -3   7   7      401.64      418.15     13.72 o
  -2   7   7        4.60        2.79      1.19 o
  -1   7   7       12.64       10.22      1.90 o
   0   7   7     1091.59     1032.31     37.31 o
   1   7   7      645.54      621.35     24.70 o
   2   7   7      207.01      205.86     10.23 o
   3   7   7       15.86       16.39      1.99 o
   4   7   7       25.37       27.35      2.76 o
   5   7   7       32.94       32.69      3.37 o
   6   7   7       47.26       48.49      9.32 o
   7   7   7        1.20       -2.64      2.44 o
   8   7   7        5.95        6.60      3.59 o
 -10   8   7        5.00        2.36      2.10 o
  -9   8   7        8.38        2.67      1.94 o
  -8   8   7       24.93       11.15      6.38 o
  -7   8   7        2.63        2.84      1.55 o
  -6   8   7       40.43       36.82      3.96 o
  -5   8   7       96.83      100.64      7.01 o
  -4   8   7       22.29       19.72      3.11 o
  -3   8   7      144.72      159.18      7.07 o
  -2   8   7        8.64        8.44      2.05 o
  -1   8   7        6.48        4.76      1.95 o
   0   8   7        2.95        3.79      2.40 o
   1   8   7       91.68       77.64      6.47 o
   2   8   7        0.04        2.32      2.06 o
   3   8   7        9.36       11.29      2.95 o
   4   8   7       29.29       24.80      3.92 o
   5   8   7       44.94       39.88     11.69 o
   6   8   7        0.71        0.40      2.97 o
   7   8   7       14.60       18.57      6.39 o
  -9   9   7        2.43        2.79      3.19 o
  -8   9   7        6.65        5.17      2.16 o
  -7   9   7        5.51        8.50      2.56 o
  -6   9   7       50.53       52.85      5.62 o
  -5   9   7        8.41       11.11      2.97 o
  -4   9   7       24.99       29.72      5.53 o
  -3   9   7       16.54       13.05      2.64 o
  -2   9   7        8.66        6.02      1.94 o
  -1   9   7        7.86        6.48      2.40 o
   0   9   7       73.49       84.10      7.20 o
   1   9   7       20.23       17.42      3.51 o
   2   9   7        3.19        1.24      2.22 o
   3   9   7        9.70        9.19      3.50 o
   4   9   7       19.19       15.22      4.68 o
   5   9   7        9.52        7.45      2.78 o
   6   9   7       27.31       13.68      6.78 o
  -7  10   7        2.30        0.70      1.93 o
  -6  10   7       31.62       24.52      4.76 o
  -5  10   7        8.72        8.22      3.09 o
  -4  10   7        0.56        1.04      1.91 o
  -3  10   7        1.83        3.99      2.33 o
  -2  10   7        2.94        1.11      2.23 o
  -1  10   7        0.67        1.53      1.96 o
   0  10   7       44.30       52.73      6.45 o
   1  10   7       22.11       19.35      3.97 o
   2  10   7        3.31        2.66      2.41 o
   3  10   7        1.53        4.71      3.18 o
   4  10   7        1.98        2.70      4.60 o
  -4  11   7        5.38        8.30      3.33 o
  -3  11   7        2.81        3.64      2.11 o
  -2  11   7        0.04       -0.84      2.08 o
  -1  11   7        3.14        2.27      2.34 o
   0  11   7        3.99        7.03      3.72 o
   1  11   7       10.67        6.34      3.15 o
 -14   0   8        0.35        1.35      2.39 o
 -13   0   8        1.77        0.26      1.42 o
 -12   0   8        4.65        1.28      1.98 o
 -11   0   8        5.74        5.97      3.12 o
 -10   0   8      692.53      667.04     29.91 o
  -9   0   8        9.88       15.88      2.38 o
  -8   0   8        0.05       -1.80      1.25 o
  -7   0   8        0.84        0.46      0.78 o
  -6   0   8        7.53        6.88      1.09 o
  -5   0   8     1498.58     1569.62     45.72 o
  -4   0   8       79.41       67.82      9.20 o
  -3   0   8      203.09      253.08     18.96 o
  -2   0   8       39.52       36.09      6.16 o
  -1   0   8       39.23       34.50      3.33 o
   0   0   8      508.11      536.12     20.85 o
   1   0   8        1.73        7.59      1.47 o
   2   0   8      538.72      550.02     25.35 o
   3   0   8       16.91       18.38      2.26 o
   4   0   8       65.53       64.76      6.62 o
   5   0   8      273.14      284.10     15.49 o
   6   0   8     1444.52     1447.00     69.69 o
   7   0   8       57.88       58.83      5.59 o
   8   0   8        0.03       -2.06      2.47 o
   9   0   8        0.09       -0.18      1.95 o
  10   0   8       41.89       55.75      8.33 o
 -14   1   8        3.64        3.43      2.69 o
 -13   1   8        1.78        1.21      1.63 o
 -12   1   8       29.16       34.79      3.03 o
 -11   1   8        3.14        3.31      1.38 o
 -10   1   8       26.83       35.11      2.40 o
  -9   1   8       68.34       72.87      3.50 o
  -8   1   8      101.09       97.97      3.65 o
  -7   1   8       14.84        9.15      2.16 o
  -6   1   8      321.42      334.79      9.03 o
  -5   1   8      201.04      215.23      6.88 o
  -4   1   8        0.51        1.54      0.48 o
  -3   1   8      158.01      161.53      4.42 o
  -2   1   8      433.35      436.83      8.53 o
  -1   1   8      817.39      823.43     15.18 o
   0   1   8       32.16       33.05      1.14 o
   1   1   8       30.62       29.60      1.47 o
   2   1   8       49.48       51.44      2.32 o
   3   1   8      105.57      112.15      4.90 o
   4   1   8      323.96      337.16      8.83 o
   5   1   8        0.32        0.12      0.82 o
   6   1   8      647.07      656.79     18.73 o
   7   1   8      290.07       79.90     88.83 o
   8   1   8        3.36        4.32      1.47 o
   9   1   8        0.14        0.65      1.32 o
  10   1   8       24.60       27.33      4.29 o
 -14   2   8       18.28       13.18      6.35 o
 -13   2   8       46.34       43.67      9.26 o
 -12   2   8        2.22        6.84      2.22 o
 -11   2   8      127.04      133.35      6.90 o
 -10   2   8        0.59        0.73      1.58 o
  -9   2   8       74.75       80.93      5.11 o
  -8   2   8       39.68       45.35      3.43 o
  -7   2   8      116.44      100.45     18.43 o
  -6   2   8        2.28        1.80      0.60 o
  -5   2   8      157.81      191.33      9.44 o
  -4   2   8      197.75       98.15     76.44 o
  -3   2   8      292.45      307.31     16.32 o
  -2   2   8      283.14      285.76      7.39 o
  -1   2   8       29.99       26.92      1.18 o
   0   2   8     1448.90     1497.52     31.86 o
   1   2   8       12.71        9.56      0.92 o
   2   2   8       46.93       47.92      2.06 o
   3   2   8        0.14        0.99      0.79 o
   4   2   8      207.82      189.05      6.47 o
   5   2   8      453.94      389.18     27.08 o
   6   2   8      314.90      288.84     15.50 o
   7   2   8        1.59        2.31      1.92 o
   8   2   8        0.72       -1.04      1.46 o
   9   2   8        4.16        6.98      2.52 o
  10   2   8        8.09        8.61      2.65 o
 -13   3   8       23.01       28.47      5.35 o
 -12   3   8       17.62        9.49      2.92 o
 -11   3   8       14.10        8.72      2.25 o
 -10   3   8       17.59       18.42      2.30 o
  -9   3   8      183.03      184.23      7.93 o
  -8   3   8      209.28      207.10      6.70 o
  -7   3   8      178.39      169.61      6.10 o
  -6   3   8       60.87       66.56      3.11 o
  -5   3   8       19.57       21.51      1.46 o
  -4   3   8        0.67        1.11      0.83 o
  -3   3   8       36.48       39.94      1.65 o
  -2   3   8      128.18      131.64      5.09 o
  -1   3   8      175.20      175.94      3.94 o
   0   3   8       17.23       18.70      1.39 o
   1   3   8       21.81       24.27      1.60 o
   2   3   8        7.18        9.51      1.04 o
   3   3   8        2.84        2.42      0.91 o
   4   3   8        0.02       -0.28      1.01 o
   5   3   8      116.64      119.86      5.77 o
   6   3   8       15.74       16.02      2.74 o
   7   3   8        1.39        3.23      1.64 o
   8   3   8        1.54        1.84      1.71 o
   9   3   8        0.00        0.53      1.54 o
  10   3   8       98.07      127.07      9.59 o
 -13   4   8        0.54       -1.05      2.29 o
 -12   4   8        4.08        4.91      2.05 o
 -11   4   8       31.03       43.49      3.19 o
 -10   4   8      307.54      318.62     12.10 o
  -9   4   8      598.01      630.00     18.52 o
  -8   4   8       34.75       36.85      2.62 o
  -7   4   8       95.67       97.88      4.07 o
  -6   4   8        7.74        8.81      2.00 o
  -5   4   8       30.42       27.61      2.02 o
  -4   4   8      249.20      240.90      8.31 o
  -3   4   8        9.33        9.84      1.23 o
  -2   4   8      475.40      458.45      9.87 o
  -1   4   8       92.46       82.63      3.01 o
   0   4   8        3.18        3.77      0.98 o
   1   4   8       13.82       17.59      1.66 o
   2   4   8       43.90       41.85      2.38 o
   3   4   8       10.34        8.12      1.30 o
   4   4   8        0.76        0.58      0.96 o
   5   4   8        4.95        3.42      0.94 o
   6   4   8        5.46        7.06      2.52 o
   7   4   8        4.04        4.97      2.41 o
   8   4   8        7.63        5.31      2.63 o
   9   4   8       45.07       47.99     12.38 o
 -12   5   8       13.14       17.35      3.02 o
 -11   5   8        4.76        5.11      1.97 o
 -10   5   8       10.36       13.31      2.23 o
  -9   5   8       57.34       69.67      4.18 o
  -8   5   8       76.80       86.68      4.21 o
  -7   5   8       30.64       36.25      2.73 o
  -6   5   8        7.73        6.08      1.36 o
  -5   5   8      560.43      550.20     14.65 o
  -4   5   8      948.82      921.45     25.30 o
  -3   5   8       83.48       84.92      3.70 o
  -2   5   8      360.99      372.03      8.94 o
  -1   5   8      107.17       94.83      4.02 o
   0   5   8       66.69       72.65      3.28 o
   1   5   8       33.92       35.30      2.35 o
   2   5   8       39.09       42.01      2.58 o
   3   5   8        7.74        4.38      1.35 o
   4   5   8       43.47       45.29      2.67 o
   5   5   8       26.53       28.79      2.13 o
   6   5   8      132.45      130.06      6.91 o
   7   5   8       16.58       13.17      3.02 o
   8   5   8        5.41        5.73      2.52 o
   9   5   8       82.11      109.03      8.91 o
 -12   6   8        0.05        6.13      2.72 o
 -11   6   8       13.70       14.28      2.57 o
 -10   6   8        4.86        2.16      1.42 o
  -9   6   8        0.25        2.12      1.20 o
  -8   6   8       47.65       54.74      3.52 o
  -7   6   8        4.47        1.65      1.01 o
  -6   6   8        3.06        3.85      1.19 o
  -5   6   8       38.21       44.72      2.90 o
  -4   6   8      624.81      631.34     18.69 o
  -3   6   8      148.61      151.19      5.67 o
  -2   6   8        1.22        1.82      1.20 o
  -1   6   8      186.10      181.21      5.71 o
   0   6   8        0.01        1.54      1.10 o
   1   6   8       35.27       35.99      3.64 o
   2   6   8       20.01       16.47      2.06 o
   3   6   8       38.72       41.17      2.77 o
   4   6   8       38.18       40.53      2.71 o
   5   6   8       71.58       62.43      3.32 o
   6   6   8       16.14       16.34      3.05 o
   7   6   8        0.64        0.73      1.85 o
   8   6   8        0.03        1.93      2.25 o
 -11   7   8        9.88       11.21      2.54 o
 -10   7   8        9.39        6.17      2.09 o
  -9   7   8       11.85        9.50      3.13 o
  -8   7   8       15.04       15.19      2.03 o
  -7   7   8        3.76        1.22      1.02 o
  -6   7   8       24.51       27.74      4.30 o
  -5   7   8       86.92       82.58      5.24 o
  -4   7   8      269.53      254.27      9.63 o
  -3   7   8       31.21       33.13      3.11 o
  -2   7   8      137.42      137.23      8.48 o
  -1   7   8      691.84      684.30     21.13 o
   0   7   8        0.00        1.74      1.20 o
   1   7   8        4.50        3.30      2.04 o
   2   7   8       64.80       58.35      5.17 o
   3   7   8       23.49       28.44      3.41 o
   4   7   8       16.59       14.91      2.09 o
   5   7   8        2.95        6.30      2.33 o
   6   7   8        0.13       -0.06      1.86 o
   7   7   8       65.59       80.46      7.66 o
 -10   8   8        7.29        6.04      3.97 o
  -9   8   8        1.57       -1.16      2.24 o
  -8   8   8       17.75       11.58      4.68 o
  -7   8   8       31.84       29.88      6.87 o
  -6   8   8        6.09        5.75      1.93 o
  -5   8   8        0.20       -0.09      1.46 o
  -4   8   8       74.00       73.71      5.55 o
  -3   8   8       68.53       68.67      5.67 o
  -2   8   8       85.58       84.98      4.80 o
  -1   8   8      660.39      658.47     22.98 o
   0   8   8        6.21        7.13      2.39 o
   1   8   8       41.14       39.12      4.71 o
   2   8   8      106.05      101.14      7.86 o
   3   8   8        0.31        1.63      1.69 o
   4   8   8        0.73        2.09      2.02 o
   5   8   8        3.99        0.22      1.74 o
   6   8   8       36.40       36.38      8.15 o
  -9   9   8        2.06        2.44      2.83 o
  -8   9   8        5.42        4.64      1.97 o
  -7   9   8       12.72       11.59      2.80 o
  -6   9   8       14.86        9.49      3.67 o
  -5   9   8       39.45       40.12      5.38 o
  -4   9   8       49.83       48.39      4.53 o
  -3   9   8       33.04       22.11      2.91 o
  -2   9   8       18.94       17.01      2.41 o
  -1   9   8      108.87      117.13      7.36 o
   0   9   8      108.12       98.33      7.57 o
   1   9   8       92.74       93.71      8.05 o
   2   9   8        6.88        7.74      2.94 o
   3   9   8        0.44       -0.95      2.25 o
   4   9   8        0.17        1.73      2.31 o
   5   9   8       16.53       12.40      5.45 o
  -7  10   8        5.04        4.31      2.51 o
  -6  10   8        0.06       -1.15      2.21 o
  -5  10   8        3.87        0.61      2.81 o
  -4  10   8      133.30      147.50     12.58 o
  -3  10   8        0.02        0.89      1.96 o
  -2  10   8        0.20        2.73      2.17 o
  -1  10   8        3.64        2.40      1.81 o
   0  10   8        4.02        7.34      2.94 o
   1  10   8        3.64        4.06      2.47 o
   2  10   8        4.37        1.24      1.72 o
   3  10   8       14.89       15.26      5.09 o
  -3  11   8        0.13       -0.73      2.15 o
  -2  11   8        0.02        3.20      2.37 o
  -1  11   8        6.90        0.02      2.44 o
 -13   1   9        3.55        3.80      2.36 o
 -12   1   9       70.94       70.18      5.57 o
 -11   1   9      120.29      130.53      5.78 o
 -10   1   9       57.17       66.54      4.76 o
  -9   1   9       91.06       83.28      6.72 o
  -8   1   9        9.71        5.49      1.57 o
  -7   1   9        2.69        3.02      0.85 o
  -6   1   9       46.02       51.30      1.65 o
  -5   1   9      360.31      379.68     10.69 o
  -4   1   9        4.13        8.15      1.14 o
  -3   1   9      149.98      138.96      4.65 o
  -2   1   9       16.55       23.65      2.43 o
  -1   1   9       95.55       92.48      2.16 o
   0   1   9      519.47      533.38     25.90 o
   1   1   9      227.61      227.76      5.29 o
   2   1   9       24.85       28.81      2.01 o
   3   1   9       23.14       27.63      1.80 o
   4   1   9        1.71        4.06      1.19 o
   5   1   9     1542.65     1482.80     51.38 o
   6   1   9       20.45       22.47      2.55 o
   7   1   9       35.31       39.88      3.97 o
   8   1   9       18.48       13.01      2.36 o
   9   1   9        0.76       -0.36      1.39 o
 -13   2   9       17.26        7.54      6.65 o
 -12   2   9        4.26        2.95      1.63 o
 -11   2   9        2.46        3.37      1.91 o
 -10   2   9        8.95        7.86      2.10 o
  -9   2   9       12.20        7.31      1.71 o
  -8   2   9       39.36       23.27      3.56 o
  -7   2   9      100.87      107.98      3.17 o
  -6   2   9        0.91        0.54      0.38 o
  -5   2   9       31.92       38.45      2.37 o
  -4   2   9       34.64       41.18      2.14 o
  -3   2   9       38.13       44.36      2.38 o
  -2   2   9      632.65      583.11     30.63 o
  -1   2   9      128.34      129.64      3.55 o
   0   2   9      151.62      159.15      4.46 o
   1   2   9       59.79       63.10      3.16 o
   2   2   9      146.13      149.89      4.38 o
   3   2   9        1.31        1.63      1.09 o
   4   2   9       25.03       32.62      2.55 o
   5   2   9      102.34      100.61      5.46 o
   6   2   9       22.70       22.11      2.85 o
   7   2   9       59.81       62.65      5.89 o
   8   2   9        3.37        2.56      1.73 o
   9   2   9       36.69       46.39      9.68 o
 -13   3   9        0.98        2.58      1.99 o
 -12   3   9        2.25       26.93     16.05 o
 -11   3   9        5.45        3.16      1.85 o
 -10   3   9       51.43       58.08      4.02 o
  -9   3   9        2.48        1.34      1.03 o
  -8   3   9       64.51       51.07      3.66 o
  -7   3   9        7.77        6.84      1.04 o
  -6   3   9       84.34       86.52      2.60 o
  -5   3   9      113.92      109.33      3.70 o
  -4   3   9       37.87       37.17      1.17 o
  -3   3   9      275.86      248.08     13.48 o
  -2   3   9       21.82       24.83      1.55 o
  -1   3   9        0.36        1.73      0.64 o
   0   3   9       28.54       28.97      1.50 o
   1   3   9       15.32       18.26      1.66 o
   2   3   9       44.48       45.04      2.53 o
   3   3   9        1.91        1.30      1.00 o
   4   3   9      331.69      325.03     12.73 o
   5   3   9      176.22      187.13      8.65 o
   6   3   9       10.39        9.77      2.04 o
   7   3   9        3.47        3.08      1.92 o
   8   3   9       15.87       11.46      3.46 o
   9   3   9        3.89        1.00      1.77 o
 -13   4   9        0.11       -0.08      1.51 o
 -12   4   9       60.79       71.01      5.53 o
 -11   4   9       31.25       42.42      4.07 o
 -10   4   9      246.06      254.77     12.30 o
  -9   4   9      155.03      157.54      6.13 o
  -8   4   9       43.76       50.95      3.45 o
  -7   4   9       44.06       40.65      4.45 o
  -6   4   9       34.33       32.27      2.98 o
  -5   4   9       69.06       65.52      2.40 o
  -4   4   9      254.16      220.60     10.78 o
  -3   4   9       87.05       85.72      3.25 o
  -2   4   9       15.12       17.98      1.36 o
  -1   4   9      228.49      224.39      6.02 o
   0   4   9      133.56      127.69      4.48 o
   1   4   9        9.69        9.34      1.24 o
   2   4   9       49.75       45.85      3.04 o
   3   4   9        0.38        0.49      0.87 o
   4   4   9       35.07       37.94      2.78 o
   5   4   9      102.84      106.82      5.91 o
   6   4   9        1.09        3.74      1.81 o
   7   4   9        6.88       10.40      3.41 o
   8   4   9       14.45       15.57      4.26 o
   9   4   9       19.99       14.63      5.40 o
 -12   5   9        3.53        3.12      2.33 o
 -11   5   9      140.88      200.82     32.70 o
 -10   5   9      129.85      132.92      6.34 o
  -9   5   9        6.35        6.42      1.69 o
  -8   5   9       65.02       64.29      3.51 o
  -7   5   9       13.01        7.68      1.75 o
  -6   5   9        1.41       -0.36      0.80 o
  -5   5   9      449.92      444.83     17.03 o
  -4   5   9      530.91      523.69     16.83 o
  -3   5   9      256.86      256.12      6.42 o
  -2   5   9       42.72       41.53      1.99 o
  -1   5   9      117.81      118.04      5.26 o
   0   5   9        1.77        0.67      0.78 o
   1   5   9      362.98      345.34      9.65 o
   2   5   9        6.31        3.26      1.11 o
   3   5   9      143.81      143.91      5.72 o
   4   5   9        9.00       11.35      1.84 o
   5   5   9       16.73       15.07      2.02 o
   6   5   9        6.69        7.44      2.00 o
   7   5   9        1.90        0.50      2.06 o
   8   5   9        4.93        2.02      2.24 o
 -11   6   9       11.75       13.25      2.98 o
 -10   6   9       10.40       10.49      3.33 o
  -9   6   9       17.97       11.26      2.13 o
  -8   6   9       57.02       50.04      3.64 o
  -7   6   9        0.02       -0.54      0.99 o
  -6   6   9       23.20       21.09      2.47 o
  -5   6   9      179.05      174.50      7.32 o
  -4   6   9      199.75      197.71      6.65 o
  -3   6   9      113.14      106.14      5.07 o
  -2   6   9      164.29      156.33      6.75 o
  -1   6   9       54.11       53.40      3.43 o
   0   6   9       39.01       35.72      2.72 o
   1   6   9      175.14      147.26      5.73 o
   2   6   9        0.01        0.34      1.06 o
   3   6   9        1.37        1.33      1.35 o
   4   6   9       84.55       80.05      4.45 o
   5   6   9        0.34        0.57      0.98 o
   6   6   9       20.92       23.54      5.55 o
   7   6   9        8.93       14.77      3.29 o
 -11   7   9        0.46        0.91      1.68 o
 -10   7   9       22.48       16.86      3.16 o
  -9   7   9        4.28       -1.05      1.50 o
  -8   7   9        0.44        0.58      1.11 o
  -7   7   9       28.74       24.62      2.36 o
  -6   7   9       25.90       21.06      2.34 o
  -5   7   9        7.05        4.71      1.67 o
  -4   7   9       27.27       29.42      3.74 o
  -3   7   9        9.75       13.20      1.92 o
  -2   7   9      142.25      147.62      7.11 o
  -1   7   9        6.07        5.75      1.73 o
   0   7   9        9.37        9.06      1.91 o
   1   7   9       82.84       74.83      5.65 o
   2   7   9        2.83        2.68      1.62 o
   3   7   9       84.04       94.48      4.96 o
   4   7   9      138.90      133.18      6.19 o
   5   7   9        0.71        1.02      1.81 o
   6   7   9        1.59        0.89      1.92 o
   7   7   9        9.23       12.04      3.67 o
  -9   8   9        8.28        4.41      1.95 o
  -8   8   9       23.62       11.66      3.92 o
  -7   8   9       22.71       11.94      3.50 o
  -6   8   9        0.13        1.50      1.65 o
  -5   8   9        7.08        8.60      2.33 o
  -4   8   9        7.01        8.06      2.63 o
  -3   8   9        3.16        1.50      1.50 o
  -2   8   9       84.48       83.85      5.93 o
  -1   8   9        0.43       -1.18      1.44 o
   0   8   9       94.12       91.11      7.64 o
   1   8   9        0.06       -0.67      2.47 o
   2   8   9       23.36       22.76      2.97 o
   3   8   9        7.85        6.74      2.26 o
   4   8   9       37.64       25.84      8.88 o
   5   8   9        3.47        5.85      2.65 o
  -8   9   9        3.88        5.05      2.10 o
  -7   9   9        4.69        6.73      2.50 o
  -6   9   9       14.37       13.01      3.32 o
  -5   9   9        0.23        2.47      1.88 o
  -4   9   9       17.69       18.43      2.94 o
  -3   9   9       25.59       25.65      3.47 o
  -2   9   9        0.43        0.84      1.43 o
  -1   9   9       15.39       24.01      3.89 o
   0   9   9       74.91       68.58      6.84 o
   1   9   9       92.67       72.02      6.74 o
   2   9   9        0.00       -0.30      1.69 o
   3   9   9        1.13        0.62      1.99 o
   4   9   9        3.27        1.86      1.96 o
  -6  10   9       37.60       26.77      6.54 o
  -5  10   9        8.53        3.86      2.87 o
  -4  10   9        3.22        0.40      2.26 o
  -3  10   9        7.07        8.55      2.65 o
  -2  10   9       49.49       55.77      5.58 o
  -1  10   9        5.18        2.03      2.08 o
   0  10   9      155.11      171.44     10.84 o
   1  10   9        7.99        3.96      2.37 o
   2  10   9       15.49        9.78      5.95 o
 -13   0  10      157.65      203.03     13.45 o
 -12   0  10        0.11        0.51      1.69 o
 -11   0  10       21.87       14.71      5.46 o
 -10   0  10      101.20       97.69      6.14 o
  -9   0  10      146.24       92.75     48.31 o
  -8   0  10       45.39       47.18      2.96 o
  -7   0  10       88.89       98.21      3.49 o
  -6   0  10        4.07       16.28      7.18 o
  -5   0  10        2.44       -0.26      1.98 o
  -4   0  10      319.16      320.40     21.36 o
  -3   0  10        1.39        2.14      3.77 o
  -2   0  10       12.16        6.96      4.60 o
  -1   0  10      235.20      249.01      8.48 o
   0   0  10      267.89      277.86     18.11 o
   1   0  10      173.79      168.60      9.95 o
   2   0  10        0.22        1.44      1.27 o
   3   0  10       72.62       64.82      4.59 o
   4   0  10      487.50      549.20     29.35 o
   5   0  10     1259.42     1237.75     51.48 o
   6   0  10       17.81       20.05      3.84 o
   7   0  10      103.48      100.85      8.45 o
   8   0  10        2.64        3.26      2.22 o
   9   0  10        2.36        2.55      2.21 o
 -13   1  10        4.67        0.56      1.60 o
 -12   1  10        2.89       -0.13      1.37 o
 -11   1  10        8.35       12.08      3.23 o
 -10   1  10      118.05      105.88     20.92 o
  -9   1  10        4.13        3.11      1.02 o
  -8   1  10       49.82       48.51      2.17 o
  -7   1  10      155.52      162.81      4.44 o
  -6   1  10        0.76        0.25      1.32 o
  -5   1  10       18.41       21.85      1.22 o
  -4   1  10        4.47        3.08      0.82 o
  -3   1  10       64.46       63.57      3.78 o
  -2   1  10      218.15      242.77      5.42 o
  -1   1  10       19.74       23.74      1.63 o
   0   1  10       48.49       52.27      2.10 o
   1   1  10      104.99      108.10      4.79 o
   2   1  10       78.16       81.80      2.82 o
   3   1  10        6.90        7.24      1.55 o
   4   1  10       33.51       35.00      2.47 o
   5   1  10        0.85        1.39      1.53 o
   6   1  10      129.26      131.60      7.01 o
   7   1  10      161.16      180.96      9.82 o
   8   1  10        7.46        3.39      2.57 o
   9   1  10       10.68        3.61      3.40 o
 -13   2  10        0.11       -0.57      1.65 o
 -12   2  10       64.06       60.97     11.29 o
 -11   2  10       60.69       73.63      5.40 o
 -10   2  10      125.17      113.22     21.99 o
  -9   2  10      113.41      105.24      4.64 o
  -8   2  10        0.05        0.20      0.77 o
  -7   2  10       28.61       27.52      1.25 o
  -6   2  10       51.34       43.61      2.69 o
  -5   2  10      123.52      128.82      4.32 o
  -4   2  10       60.22       61.88      3.44 o
  -3   2  10      137.97      141.07      6.13 o
  -2   2  10        2.07        3.30      0.73 o
  -1   2  10        8.43        9.38      1.00 o
   0   2  10      105.53      108.72      2.94 o
   1   2  10       39.67       34.51      1.96 o
   2   2  10       40.44       45.93      2.93 o
   3   2  10       46.14       62.05      5.60 o
   4   2  10       56.72       54.59      3.86 o
   5   2  10        1.29        2.60      1.52 o
   6   2  10      117.92      118.68      7.14 o
   7   2  10       97.26      104.78      6.84 o
   8   2  10        3.81        2.68      2.39 o
 -13   3  10        0.79        1.36      1.99 o
 -12   3  10       10.27        7.41      2.42 o
 -11   3  10       90.27      109.74      5.33 o
 -10   3  10       33.77       26.69      4.51 o
  -9   3  10        7.19       10.05      1.53 o
  -8   3  10        2.90        1.22      0.87 o
  -7   3  10        2.02        1.83      0.75 o
  -6   3  10        4.79        3.83      0.85 o
  -5   3  10      372.01      147.08    138.78 o
  -4   3  10     1560.40     1634.75     62.29 o
  -3   3  10      409.12      392.77     20.57 o
  -2   3  10        1.19        1.53      0.62 o
  -1   3  10      110.20      109.69      2.89 o
   0   3  10       73.52       74.88      3.16 o
   1   3  10      181.34      187.36      4.91 o
   2   3  10       10.20       10.98      1.70 o
   3   3  10       46.34       48.98      3.46 o
   4   3  10       88.10       91.78      3.82 o
   5   3  10        6.12        5.07      3.00 o
   6   3  10        0.90        2.57      2.10 o
   7   3  10       10.32       10.01      2.71 o
   8   3  10       11.37        9.66      3.41 o
 -12   4  10        7.40        7.95      2.09 o
 -11   4  10      165.78      168.07      7.71 o
 -10   4  10       13.44       11.90      1.79 o
  -9   4  10        2.50        0.72      1.41 o
  -8   4  10      163.34      163.03      5.64 o
  -7   4  10       68.86       69.24      3.07 o
  -6   4  10      352.82      363.55      9.70 o
  -5   4  10        0.74        0.04      0.48 o
  -4   4  10      212.64      219.93      6.77 o
  -3   4  10      667.34      628.34     18.73 o
  -2   4  10       35.55       35.13      2.51 o
  -1   4  10       71.50       71.16      3.01 o
   0   4  10       51.82       63.00      2.66 o
   1   4  10       11.70       14.66      1.55 o
   2   4  10       80.12       72.17      3.44 o
   3   4  10       34.43       33.44      2.68 o
   4   4  10        7.38        5.98      1.61 o
   5   4  10        7.55        6.56      1.41 o
   6   4  10      130.11      137.03      8.83 o
   7   4  10       11.00        7.72      2.34 o
   8   4  10        0.01       -0.18      2.33 o
 -12   5  10        6.27        6.16      2.03 o
 -11   5  10       68.68       63.91      5.32 o
 -10   5  10       21.73       18.79      2.41 o
  -9   5  10       86.48       97.60      5.15 o
  -8   5  10       10.29       10.92      1.86 o
  -7   5  10       10.29        7.62      1.29 o
  -6   5  10        3.11        2.59      1.00 o
  -5   5  10        0.00       -0.65      0.69 o
  -4   5  10       20.48       21.00      1.95 o
  -3   5  10       56.62       60.36      3.62 o
  -2   5  10       39.62       47.24      2.84 o
  -1   5  10        3.56        5.45      1.39 o
   0   5  10       27.25       20.56      2.40 o
   1   5  10        0.34        0.68      1.03 o
   2   5  10       30.42       26.43      2.56 o
   3   5  10       20.64       15.41      1.83 o
   4   5  10        0.70        1.03      1.14 o
   5   5  10        6.83        5.68      1.58 o
   6   5  10        0.00        1.30      1.73 o
   7   5  10        0.60       -0.59      1.85 o
 -11   6  10       28.28       22.02      3.23 o
 -10   6  10        2.49        0.38      1.21 o
  -9   6  10      155.61      154.54      7.13 o
  -8   6  10       66.48       71.95      5.52 o
  -7   6  10        0.00       -0.35      0.94 o
  -6   6  10        0.80        0.42      1.00 o
  -5   6  10       92.75      101.74      5.43 o
  -4   6  10       15.84       14.83      1.86 o
  -3   6  10       36.38       43.99      2.91 o
  -2   6  10       45.09       38.28      3.31 o
  -1   6  10      171.51      177.84      7.22 o
   0   6  10       32.23       25.90      2.40 o
   1   6  10       21.57       21.85      2.50 o
   2   6  10        7.89        5.20      1.54 o
   3   6  10        3.14        1.77      1.30 o
   4   6  10        2.12        1.50      1.20 o
   5   6  10       88.86       95.68      7.11 o
   6   6  10       21.77       30.86      4.33 o
   7   6  10        0.01       -0.95      2.13 o
 -10   7  10       12.75        9.79      3.06 o
  -9   7  10       35.86       26.70      5.96 o
  -8   7  10        1.84        2.94      1.40 o
  -7   7  10        1.70        1.82      1.13 o
  -6   7  10        0.26        0.45      0.83 o
  -5   7  10        1.78        3.92      1.62 o
  -4   7  10      244.71      246.74      9.17 o
  -3   7  10       11.03        9.22      2.33 o
  -2   7  10       18.30       15.93      2.31 o
  -1   7  10       28.08       25.04      3.09 o
   0   7  10       45.98       40.32      3.95 o
   1   7  10       75.87       73.91      5.33 o
   2   7  10        0.19        0.69      1.15 o
   3   7  10       16.87       14.27      2.44 o
   4   7  10        1.42        0.97      1.83 o
   5   7  10       21.97       22.13      3.92 o
   6   7  10       27.22       31.58      4.44 o
  -9   8  10       13.19        8.08      3.78 o
  -8   8  10       11.74        8.52      3.39 o
  -7   8  10       11.20        6.98      3.28 o
  -6   8  10       21.40       14.04      4.30 o
  -5   8  10       87.29       96.60      6.89 o
  -4   8  10       76.61       77.91      5.00 o
  -3   8  10        8.01        8.33      2.43 o
  -2   8  10        0.03       -0.25      1.37 o
  -1   8  10       17.83       16.91      3.45 o
   0   8  10        6.96        3.08      2.14 o
   1   8  10        0.16       -0.29      2.32 o
   2   8  10       33.95       23.98      6.02 o
   3   8  10        4.56        4.83      1.79 o
   4   8  10       31.34       33.49      3.63 o
  -7   9  10        0.21        2.84      1.81 o
  -6   9  10        7.40        1.47      1.78 o
  -5   9  10       47.19       40.84      4.63 o
  -4   9  10        0.37       -0.11      2.13 o
  -3   9  10        6.79        5.51      2.31 o
  -2   9  10        0.44       -0.04      1.73 o
  -1   9  10       69.53       64.79      5.89 o
   0   9  10      133.96      134.75      9.17 o
   1   9  10        6.53        6.52      2.82 o
   2   9  10        2.60        1.51      1.76 o
   3   9  10       38.56       28.94      7.01 o
  -4  10  10       32.34       31.36      5.66 o
  -3  10  10       90.24      114.44      8.00 o
  -2  10  10        0.71        2.27      2.72 o
  -1  10  10       50.00       42.12      5.95 o
   0  10  10      109.33      104.10      8.60 o
 -13   1  11        7.32        7.20      2.65 o
 -12   1  11        5.76        3.91      1.89 o
 -11   1  11        1.11        0.61      1.04 o
 -10   1  11        0.07        0.03      1.03 o
  -9   1  11       49.23       48.11      2.81 o
  -8   1  11       38.88       36.54      1.45 o
  -7   1  11      116.07      116.58      6.47 o
  -6   1  11        2.72        3.20      0.89 o
  -5   1  11       34.36       35.35      5.40 o
  -4   1  11      184.27      193.28     13.07 o
  -3   1  11       90.99       95.03     18.62 o
  -2   1  11        0.68        0.67      0.68 o
  -1   1  11        5.21        4.33      0.83 o
   0   1  11        2.79        1.49      0.82 o
   1   1  11        0.00       -0.45      0.72 o
   2   1  11        2.68        3.65      1.05 o
   3   1  11       30.66       30.62      2.03 o
   4   1  11      189.34      201.07      7.05 o
   5   1  11      184.28      192.28      9.15 o
   6   1  11      125.85      146.04      8.63 o
   7   1  11        1.38       -0.39      1.67 o
   8   1  11       30.83        7.78      7.69 o
 -13   2  11       25.32       26.48      7.29 o
 -12   2  11        0.37        2.62      1.57 o
 -11   2  11        4.09        0.25      1.06 o
 -10   2  11        0.65        0.25      1.04 o
  -9   2  11       14.81        9.19      1.74 o
  -8   2  11       10.19        8.22      0.75 o
  -7   2  11        1.54        0.60      0.96 o
  -6   2  11       27.97       29.84      1.90 o
  -5   2  11      671.88      653.50     23.00 o
  -4   2  11       24.39       25.26      2.18 o
  -3   2  11       13.77        8.71      1.17 o
  -2   2  11      502.08      537.65     14.14 o
  -1   2  11      355.96      352.73      7.95 o
   0   2  11       42.82       46.89      2.08 o
   1   2  11      118.33      111.01      3.24 o
   2   2  11        0.94        1.56      0.93 o
   3   2  11      217.22      232.44      8.09 o
   4   2  11       42.22       45.76      3.57 o
   5   2  11        0.59        0.50      2.19 o
   6   2  11      177.73      184.96     11.18 o
   7   2  11       17.77       15.75      4.02 o
   8   2  11        0.18        2.55      2.40 o
 -12   3  11        5.92        4.92      1.84 o
 -11   3  11       54.47       50.57      9.16 o
 -10   3  11        6.51        4.94      1.53 o
  -9   3  11        0.77        0.46      0.79 o
  -8   3  11       14.47       14.92      1.51 o
  -7   3  11       10.58        4.05      4.09 o
  -6   3  11       36.76       37.02      5.89 o
  -5   3  11      568.06      599.42     20.50 o
  -4   3  11      427.57      432.96     17.58 o
  -3   3  11      230.23      246.07      9.03 o
  -2   3  11       61.92       62.51      3.21 o
  -1   3  11      180.65      178.27      4.26 o
   0   3  11      119.76      112.12      3.70 o
   1   3  11      118.13      112.39      3.62 o
   2   3  11        0.08       -0.59      0.96 o
   3   3  11       97.89      102.18      3.91 o
   4   3  11       17.11       22.41      2.52 o
   5   3  11      221.58      232.78      9.68 o
   6   3  11       23.48       25.72      4.53 o
   7   3  11        6.63       10.00      3.46 o
 -12   4  11        7.08        7.32      1.99 o
 -11   4  11        0.16       -0.26      1.04 o
 -10   4  11        3.19        1.96      1.26 o
  -9   4  11        0.11        1.16      0.87 o
  -8   4  11        7.66        5.08      1.27 o
  -7   4  11      108.83      110.74      4.29 o
  -6   4  11        2.22        2.80      1.75 o
  -5   4  11      110.62      117.33      5.01 o
  -4   4  11        0.76        0.01      1.07 o
  -3   4  11      151.42      155.16      7.22 o
  -2   4  11      164.26      162.85      4.85 o
  -1   4  11       33.62       35.17      2.30 o
   0   4  11       40.44       39.50      2.13 o
   1   4  11       27.42       17.17      1.59 o
   2   4  11      117.49      117.43      4.53 o
   3   4  11        3.68        6.72      1.62 o
   4   4  11       41.95       48.61      3.12 o
   5   4  11       22.03       24.69      2.40 o
   6   4  11       79.70       88.52      6.14 o
   7   4  11        0.05       -0.19      1.82 o
 -11   5  11        0.15       -1.83      1.63 o
 -10   5  11        1.59        2.32      1.38 o
  -9   5  11       39.60       40.10      2.59 o
  -8   5  11        0.75        0.34      1.01 o
  -7   5  11       25.46       24.28      2.05 o
  -6   5  11      122.54      125.82      4.02 o
  -5   5  11        1.54        0.85      0.71 o
  -4   5  11       71.07       76.36      3.63 o
  -3   5  11       42.26       41.50      4.06 o
  -2   5  11      121.80      122.58      4.47 o
  -1   5  11        7.55        7.39      1.42 o
   0   5  11       20.18       17.75      1.98 o
   1   5  11       11.40        7.59      1.49 o
   2   5  11       36.55       41.44      3.05 o
   3   5  11        5.71        3.24      1.38 o
   4   5  11      112.63      130.31      7.18 o
   5   5  11       16.72       21.85      3.18 o
   6   5  11        0.37       -0.90      2.22 o
 -10   6  11       91.97      106.56      6.21 o
  -9   6  11      125.03      119.84      5.89 o
  -8   6  11       31.70       24.12      2.99 o
  -7   6  11        0.28        0.04      0.98 o
  -6   6  11        7.97        5.82      1.30 o
  -5   6  11       20.03       22.35      2.04 o
  -4   6  11       55.21       55.18      3.21 o
  -3   6  11        7.73        8.29      2.09 o
  -2   6  11        0.51        0.43      1.06 o
  -1   6  11       43.57       42.72      3.19 o
   0   6  11       13.42       14.89      2.11 o
   1   6  11       53.93       48.72      3.15 o
   2   6  11        3.97        5.41      1.71 o
   3   6  11        7.93        9.52      2.07 o
   4   6  11        0.62        0.36      1.35 o
   5   6  11       15.67       18.70      3.11 o
   6   6  11        0.88       -0.58      2.06 o
  -9   7  11       34.63       21.92      6.22 o
  -8   7  11        0.29        1.09      1.28 o
  -7   7  11       14.47       13.77      2.05 o
  -6   7  11        2.19        3.56      1.48 o
  -5   7  11        0.28        0.73      1.27 o
  -4   7  11       33.02       30.74      3.27 o
  -3   7  11        3.27        2.30      1.41 o
  -2   7  11       22.10       19.85      2.73 o
  -1   7  11       45.20       49.53      3.79 o
   0   7  11        0.33       -0.73      1.51 o
   1   7  11        5.80        3.86      1.48 o
   2   7  11        3.18        4.09      1.71 o
   3   7  11       14.11       10.04      2.22 o
   4   7  11        1.38        1.57      1.76 o
   5   7  11        5.90        7.59      2.76 o
  -8   8  11       18.54        7.56      2.97 o
  -7   8  11       29.81       14.63      4.96 o
  -6   8  11        0.01        0.31      1.02 o
  -5   8  11       10.19       10.60      2.43 o
  -4   8  11        9.73       12.03      3.21 o
  -3   8  11        9.07        8.51      2.22 o
  -2   8  11       13.22       12.44      2.47 o
  -1   8  11       27.55       24.95      3.64 o
   0   8  11       23.23       22.08      3.18 o
   1   8  11       20.09       20.70      3.05 o
   2   8  11        1.66       -1.04      1.54 o
   3   8  11       23.35       31.22      3.76 o
  -6   9  11        3.14        1.21      1.88 o
  -5   9  11        0.98        0.89      2.24 o
  -4   9  11       18.74       18.46      3.70 o
  -3   9  11        1.23        2.01      1.64 o
  -2   9  11        1.97        1.63      1.92 o
  -1   9  11       38.67       38.30      4.28 o
   0   9  11       14.96       13.73      3.06 o
   1   9  11        5.41        4.97      4.59 o
 -12   0  12        9.82        1.29      2.28 o
 -11   0  12       12.79       11.52      3.42 o
 -10   0  12       19.06       11.59      3.35 o
  -9   0  12      201.68      194.53      8.83 o
  -8   0  12        7.40        4.95      4.28 o
  -7   0  12       11.81        4.31      6.26 o
  -6   0  12        0.08       -1.34      3.10 o
  -5   0  12        5.99        3.19      5.43 o
  -4   0  12      238.46      241.77     19.69 o
  -3   0  12        0.03       -0.22      3.51 o
  -2   0  12      193.53      181.88     21.73 o
  -1   0  12        6.89        7.40      0.89 o
   0   0  12       29.35       33.52      2.57 o
   1   0  12       52.49       45.96      8.78 o
   2   0  12        2.60        0.65      1.86 o
   3   0  12       16.53       15.82      3.25 o
   4   0  12       37.19       38.27      5.17 o
   5   0  12        1.23        3.40      2.52 o
   6   0  12       39.23       41.12      8.97 o
   7   0  12        4.29        0.45      2.05 o
 -12   1  12        2.88        2.70      1.93 o
 -11   1  12       39.09       40.26      5.76 o
 -10   1  12        1.04        1.50      1.09 o
  -9   1  12       36.84       43.88      2.01 o
  -8   1  12       16.04       15.03      3.39 o
  -7   1  12       66.07       74.24     11.45 o
  -6   1  12        5.40        9.74      3.39 o
  -5   1  12       71.79       81.51      8.71 o
  -4   1  12      300.09      320.06     17.72 o
  -3   1  12      499.03      564.02     34.32 o
  -2   1  12       63.45       66.18      2.24 o
  -1   1  12        4.32        3.74      0.52 o
   0   1  12        0.98        1.93      0.80 o
   1   1  12       17.78       23.52      1.89 o
   2   1  12        1.01        2.53      1.13 o
   3   1  12       29.87       30.43      2.71 o
   4   1  12       60.93       68.41     10.77 o
   5   1  12       68.84       79.88      9.18 o
   6   1  12       10.42        9.73      3.31 o
   7   1  12        5.71        2.07      2.01 o
 -12   2  12        6.61        3.85      2.26 o
 -11   2  12       34.36       10.59      9.04 o
 -10   2  12       15.49       12.11      2.44 o
  -9   2  12       64.11       64.65      2.98 o
  -8   2  12      122.60      127.15      5.41 o
  -7   2  12       18.20       16.46      3.09 o
  -6   2  12      172.75      178.51      6.61 o
  -5   2  12      145.55      153.06      5.91 o
  -4   2  12      237.99      246.54      6.58 o
  -3   2  12      293.29      281.39      7.56 o
  -2   2  12        0.01        0.09      0.75 o
  -1   2  12        2.03        0.83      0.61 o
   0   2  12        9.29        9.39      1.28 o
   1   2  12       14.52       12.61      1.30 o
   2   2  12       99.00       91.14      3.84 o
   3   2  12        9.58       12.29      1.82 o
   4   2  12       85.35       89.67      5.53 o
   5   2  12      132.46      132.50      7.88 o
   6   2  12      118.61      116.17     10.21 o
   7   2  12        1.24        0.89      2.07 o
 -12   3  12       13.07        9.12      4.56 o
 -11   3  12       53.87       61.88      4.73 o
 -10   3  12       73.41       72.33      5.05 o
  -9   3  12        0.96        0.56      0.57 o
  -8   3  12        6.45        5.65      2.66 o
  -7   3  12       59.26       60.73      3.86 o
  -6   3  12      118.58      114.07      5.06 o
  -5   3  12      136.33      130.90      7.79 o
  -4   3  12        0.19        0.60      2.11 o
  -3   3  12       15.11       17.01      1.73 o
  -2   3  12      103.38       95.87      4.76 o
  -1   3  12       15.34       15.26      1.62 o
   0   3  12       63.14       62.15      2.66 o
   1   3  12       65.89       68.64      3.09 o
   2   3  12        2.58        2.96      1.27 o
   3   3  12       44.67       47.10      3.72 o
   4   3  12      104.28      108.68      5.31 o
   5   3  12      119.67      136.57      7.84 o
   6   3  12       22.96       22.04      3.70 o
 -11   4  12        1.00        2.03      2.51 o
 -10   4  12        0.15        0.51      2.30 o
  -9   4  12        2.95        0.66      1.90 o
  -8   4  12        0.60        3.43      2.12 o
  -7   4  12       14.68        7.34      6.64 o
  -6   4  12        1.40        0.89      1.02 o
  -5   4  12        1.25        2.01      1.07 o
  -4   4  12       55.39       56.78      3.62 o
  -3   4  12       11.66       11.82      2.46 o
  -2   4  12       11.48        7.30      1.18 o
  -1   4  12      203.72      207.00      5.58 o
   0   4  12       50.60       42.09      2.12 o
   1   4  12        0.11        0.04      0.99 o
   2   4  12       39.55       36.45      2.69 o
   3   4  12       54.61       56.90      3.89 o
   4   4  12      116.37      119.10      5.89 o
   5   4  12        6.47        5.55      1.61 o
   6   4  12       81.05       98.53      7.63 o
 -11   5  12        1.84        0.94      2.52 o
 -10   5  12       11.07       12.86      3.99 o
  -9   5  12       18.19       12.20      2.85 o
  -8   5  12       54.12       44.53      4.19 o
  -7   5  12       15.45       12.28      1.37 o
  -6   5  12        0.00        0.39      1.20 o
  -5   5  12       93.59       92.53      6.34 o
  -4   5  12      162.03      153.80      9.70 o
  -3   5  12       76.13       81.95      3.49 o
  -2   5  12        3.53        2.16      0.96 o
  -1   5  12        0.53        1.23      0.86 o
   0   5  12       12.11        9.18      1.86 o
   1   5  12      114.61      101.50      4.65 o
   2   5  12      136.86      139.16      6.24 o
   3   5  12        3.84        6.26      2.03 o
   4   5  12       34.87       51.31      4.17 o
   5   5  12       89.85      114.92      7.24 o
 -10   6  12       28.36       24.58      4.04 o
  -9   6  12        1.95        4.04      2.27 o
  -8   6  12        3.03        6.87      2.85 o
  -7   6  12       12.92       11.48      3.67 o
  -6   6  12        3.72        3.32      0.99 o
  -5   6  12       91.53       93.04      3.70 o
  -4   6  12       11.99        7.71      1.76 o
  -3   6  12       53.11       58.74      5.10 o
  -2   6  12        0.11       -0.07      0.99 o
  -1   6  12        0.90        0.56      1.22 o
   0   6  12       30.15       27.59      2.60 o
   1   6  12        0.29       -0.27      0.89 o
   2   6  12        9.36        6.49      2.32 o
   3   6  12        5.15        3.09      1.61 o
   4   6  12       49.75       51.78      4.80 o
  -9   7  12        1.07       -0.23      2.02 o
  -8   7  12       19.23       25.12      5.01 o
  -7   7  12        1.49       -0.95      1.95 o
  -6   7  12        0.02        0.15      1.93 o
  -5   7  12       19.08       19.92      3.89 o
  -4   7  12        6.07        3.46      1.49 o
  -3   7  12       37.25       36.31      4.90 o
  -2   7  12       17.42       17.00      2.96 o
  -1   7  12        2.56        5.05      1.82 o
   0   7  12        0.86       -0.10      1.09 o
   1   7  12        8.96        9.34      2.25 o
   2   7  12       21.38       17.40      2.53 o
   3   7  12        2.45        4.42      2.01 o
  -7   8  12       14.99        8.80      4.56 o
  -6   8  12        0.55        3.29      2.58 o
  -5   8  12       31.42       41.85      6.54 o
  -4   8  12       42.46       49.99      4.65 o
  -3   8  12       11.31        9.46      3.01 o
  -2   8  12        4.57        4.29      2.51 o
  -1   8  12        1.81        2.82      1.86 o
   0   8  12        8.66        5.61      2.98 o
   1   8  12        0.50        2.45      2.12 o
   2   8  12        0.21        1.99      1.60 o
  -3   9  12       21.51       24.27      4.49 o
  -2   9  12        9.04       12.73      3.01 o
 -12   1  13       10.64        3.38      4.06 o
 -11   1  13        2.86        3.13      5.03 o
 -10   1  13       79.92       89.93     15.39 o
  -9   1  13       16.91       11.55      6.89 o
  -8   1  13       46.89       52.00      8.40 o
  -7   1  13       11.24       19.01      4.63 o
  -6   1  13        0.86       -3.47      4.29 o
  -5   1  13      131.59      137.87     11.31 o
  -4   1  13     1453.22     1494.95     95.49 o
  -3   1  13      116.30      115.47      9.17 o
  -2   1  13       22.67       20.40      1.17 o
  -1   1  13        1.10        2.64      2.29 o
   0   1  13       18.06       19.17      1.59 o
   1   1  13       85.07       90.34      4.18 o
   2   1  13        2.99        4.08      1.82 o
   3   1  13        0.63       -0.34      0.99 o
   4   1  13        1.56        3.07      1.72 o
   5   1  13        4.48        3.09      2.35 o
   6   1  13       24.35       26.98      4.45 o
 -11   2  13        0.19       -1.78      4.66 o
 -10   2  13        0.32        2.86      2.50 o
  -9   2  13        0.11        1.60      1.24 o
  -8   2  13       13.30       11.88      1.91 o
  -7   2  13       33.45       29.20      3.65 o
  -6   2  13       17.69       11.35      6.02 o
  -5   2  13      142.80      149.24     11.22 o
  -4   2  13       26.12       18.89      7.03 o
  -3   2  13       75.45       77.31      5.86 o
  -2   2  13        1.29        3.76      1.26 o
  -1   2  13       27.84       29.23      2.37 o
   0   2  13        1.61        1.95      1.16 o
   1   2  13       21.09       16.02      2.33 o
   2   2  13       41.33       31.27      6.25 o
   3   2  13       30.87       24.17      3.62 o
   4   2  13        1.43        1.79      1.27 o
   5   2  13        8.72       12.21      3.07 o
   6   2  13       23.57       17.90      4.94 o
 -11   3  13        8.52        3.79      4.27 o
 -10   3  13       28.77       22.33      5.43 o
  -9   3  13       16.93       13.30      2.12 o
  -8   3  13       39.26       42.74      3.39 o
  -7   3  13        0.05        0.09      1.07 o
  -6   3  13        0.02       -1.18      1.39 o
  -5   3  13        8.36        5.00      1.61 o
  -4   3  13       44.94       45.19      2.65 o
  -3   3  13       19.46       14.95      1.95 o
  -2   3  13      220.31      218.76      7.86 o
  -1   3  13        2.14        2.27      0.59 o
   0   3  13       10.79        6.87      1.05 o
   1   3  13       12.11       10.59      1.92 o
   2   3  13       14.80       12.76      2.01 o
   3   3  13       25.09       23.33      2.63 o
   4   3  13      147.89      155.60      6.90 o
   5   3  13        9.86        7.33      2.77 o
 -11   4  13        3.62        2.19      1.76 o
 -10   4  13        0.28        1.31      1.43 o
  -9   4  13        0.03       -1.91      1.46 o
  -8   4  13        5.65        4.37      2.04 o
  -7   4  13        5.33        4.87      2.10 o
  -6   4  13       22.42       22.13      2.69 o
  -5   4  13       16.86       15.31      2.83 o
  -4   4  13       10.11       12.13      2.41 o
  -3   4  13       15.44       15.13      2.30 o
  -2   4  13       86.41       89.14      4.39 o
  -1   4  13        2.12        1.85      0.68 o
   0   4  13      181.47      176.28      5.38 o
   1   4  13        0.24        1.20      1.07 o
   2   4  13       39.64       37.14      3.82 o
   3   4  13       73.63       77.89      4.57 o
   4   4  13       15.19       19.29      3.10 o
   5   4  13        4.26        3.97      2.02 o
 -10   5  13       26.84       32.09      4.94 o
  -9   5  13       19.10       15.62      3.62 o
  -8   5  13        0.12        1.01      1.77 o
  -7   5  13       28.92       29.78      6.35 o
  -6   5  13       16.36       14.08      3.02 o
  -5   5  13        1.48        0.73      2.28 o
  -4   5  13       26.88       28.63      3.99 o
  -3   5  13       13.06       10.11      3.48 o
  -2   5  13        1.58        0.56      0.60 o
  -1   5  13       76.50       78.48      3.62 o
   0   5  13       17.42       18.43      2.09 o
   1   5  13        0.72        0.39      1.12 o
   2   5  13       21.58       18.71      2.06 o
   3   5  13       12.78        9.17      2.02 o
   4   5  13        7.91        7.55      2.18 o
  -9   6  13       36.08       66.24     12.39 o
  -8   6  13       56.88       61.80      8.90 o
  -7   6  13       43.50       57.27      5.00 o
  -6   6  13       62.16       78.41      5.55 o
  -5   6  13        5.03        1.94      2.32 o
  -4   6  13       11.52       15.18      3.64 o
  -3   6  13       14.29       12.60      3.90 o
  -2   6  13        5.26        3.83      1.52 o
  -1   6  13        6.67        4.98      1.44 o
   0   6  13       67.79       69.44      4.63 o
   1   6  13        0.74        0.34      1.35 o
   2   6  13       18.69       20.15      3.22 o
   3   6  13        1.79        3.23      1.47 o
  -7   7  13       12.70       13.28      3.70 o
  -6   7  13       40.48       44.85      6.37 o
  -5   7  13        4.00        7.00      2.55 o
  -4   7  13        0.30        3.56      3.71 o
  -3   7  13        7.54       10.56      3.58 o
  -2   7  13        0.99        0.88      3.01 o
  -1   7  13        1.61        1.26      1.62 o
   0   7  13       10.81       14.20      2.42 o
   1   7  13        0.83        1.54      1.42 o
   2   7  13        2.55        5.52      2.39 o
  -5   8  13        7.13        6.26      3.11 o
  -4   8  13        2.23        2.88      4.36 o
  -3   8  13       39.05       44.08      7.01 o
  -2   8  13        1.02        0.58      2.71 o
  -1   8  13       29.94       39.88     16.38 o
 -11   0  14        6.47        0.70      6.35 o
 -10   0  14        2.94       -0.83      4.06 o
  -9   0  14       65.85       83.93     14.53 o
  -8   0  14       21.12       22.93      8.05 o
  -7   0  14       18.18       23.85     11.65 o
  -6   0  14       67.48       84.92     13.00 o
  -5   0  14     1108.26     1032.01    103.14 o
  -4   0  14      102.04      115.11     15.27 o
  -3   0  14       60.70       64.41     15.14 o
  -2   0  14      261.98      263.40     22.72 o
  -1   0  14       51.90       50.55      9.17 o
   0   0  14       11.29        8.46      1.57 o
   1   0  14      183.72      206.70     15.62 o
   2   0  14       68.84       59.25      7.38 o
   3   0  14       33.96       35.47      8.99 o
   4   0  14        0.44        0.80      2.36 o
   5   0  14       25.83       20.95      5.88 o
 -11   1  14        0.04        3.19      4.33 o
 -10   1  14        1.60        0.83      2.81 o
  -9   1  14        3.38       -0.86      2.74 o
  -8   1  14        6.39        8.27      4.67 o
  -7   1  14       38.28       55.51     15.63 o
  -6   1  14       24.85       31.23      5.98 o
  -5   1  14      174.26      182.73     21.26 o
  -4   1  14      228.20      223.17     15.74 o
  -3   1  14       59.76       53.56     10.18 o
  -2   1  14       33.19       48.46      7.63 o
  -1   1  14        4.03        3.99      1.01 o
   0   1  14       53.73       57.75      2.33 o
   1   1  14       17.73       18.62      2.33 o
   2   1  14        1.13       -0.76      1.21 o
   3   1  14       17.96       15.38      3.43 o
   4   1  14        1.55        2.11      1.83 o
   5   1  14        5.21        3.13      2.69 o
 -11   2  14        0.00        1.12      3.72 o
 -10   2  14        3.88       12.34      6.47 o
  -9   2  14       58.50       53.02      9.60 o
  -8   2  14        1.44        3.83      3.96 o
  -7   2  14        3.04        5.57      4.31 o
  -6   2  14       18.40       24.86      5.32 o
  -5   2  14       72.77       83.55     13.36 o
  -4   2  14      297.52      303.25     22.79 o
  -3   2  14        0.43        0.50      3.18 o
  -2   2  14        3.70        1.77      0.97 o
  -1   2  14        1.65        2.84      1.24 o
   0   2  14       44.13       44.64      2.52 o
   1   2  14      102.95       91.11      4.42 o
   2   2  14        2.92        2.94      1.54 o
   3   2  14       25.77       21.78      3.79 o
   4   2  14        4.95        6.82      1.84 o
 -10   3  14        0.76       -0.31      2.65 o
  -9   3  14      120.93      135.68     14.80 o
  -8   3  14        1.18        2.33      2.93 o
  -7   3  14        0.67        4.98      4.27 o
  -6   3  14        0.04        0.52      3.65 o
  -5   3  14       38.38       39.13      2.50 o
  -4   3  14      114.75      119.25      4.88 o
  -3   3  14       31.23       26.71      2.89 o
  -2   3  14        9.33        6.31      1.66 o
  -1   3  14        1.36        1.65      1.00 o
   0   3  14       14.33        9.19      2.29 o
   1   3  14        0.00        0.85      1.25 o
   2   3  14       12.16       10.16      2.03 o
   3   3  14        5.76        7.35      1.86 o
   4   3  14        3.75        5.13      2.21 o
 -10   4  14        4.23        5.39      5.48 o
  -9   4  14        0.48        2.98      3.45 o
  -8   4  14        5.42        3.44      3.89 o
  -7   4  14        1.75       -0.11      1.90 o
  -6   4  14        2.48        4.24      2.26 o
  -5   4  14       12.34       16.42      3.14 o
  -4   4  14       12.29        9.24      1.85 o
  -3   4  14        0.95        2.31      1.56 o
  -2   4  14        2.31        2.23      1.58 o
  -1   4  14       22.01       26.90      4.65 o
   0   4  14       35.78       43.56      3.94 o
   1   4  14        0.40        2.33      1.16 o
   2   4  14        2.70        5.28      1.56 o
   3   4  14       30.58       16.77      3.56 o
  -9   5  14        0.00       -2.65      4.18 o
  -8   5  14       58.14       20.34     19.37 o
  -7   5  14        1.76        1.61      1.85 o
  -6   5  14        6.23        5.17      2.54 o
  -5   5  14        0.01        1.60      2.35 o
  -4   5  14       45.50       39.03      3.34 o
  -3   5  14        0.02       -0.39      1.44 o
  -2   5  14        0.00       -0.05      1.58 o
  -1   5  14       42.00       48.05      4.44 o
   0   5  14        1.20        0.03      1.71 o
   1   5  14       18.59       22.58      4.62 o
   2   5  14        8.56        8.87      2.40 o
   3   5  14        0.26        1.57      1.49 o
  -8   6  14       13.43       12.97      4.35 o
  -7   6  14        0.57        4.10      2.96 o
  -6   6  14        0.09        1.21      2.65 o
  -5   6  14        0.12       -1.01      2.41 o
  -4   6  14       12.36       12.37      3.47 o
  -3   6  14        5.40        7.88      2.85 o
  -2   6  14       21.68       21.61      4.74 o
  -1   6  14        2.87        0.18      2.23 o
   0   6  14       25.65       18.35      4.11 o
   1   6  14        8.35        9.20      3.31 o
  -6   7  14       14.91       17.87      5.10 o
  -5   7  14       47.94       57.25      6.72 o
  -4   7  14       29.76       27.62      9.32 o
  -3   7  14       37.32       39.05      5.63 o
  -2   7  14        0.65       -2.80      2.68 o
  -1   7  14       26.67       27.92      5.18 o
 -10   1  15       35.22       38.99      9.59 o
  -9   1  15       35.90       41.81     12.14 o
  -8   1  15        0.07       -4.19      4.61 o
  -7   1  15       52.70       48.43      7.96 o
  -6   1  15        8.63       14.29      7.53 o
  -5   1  15        1.96        6.53      3.73 o
  -4   1  15      424.20      444.78     31.43 o
  -3   1  15        6.40       11.83      4.29 o
  -2   1  15        3.13        6.98      3.87 o
  -1   1  15       43.07       50.83      8.20 o
   0   1  15      128.95      118.52      5.70 o
   1   1  15       69.81       67.09      4.90 o
   2   1  15        1.23        0.90      0.95 o
   3   1  15       12.04       10.22      2.30 o
 -10   2  15       12.75       13.45      5.49 o
  -9   2  15        1.36        5.78      6.23 o
  -8   2  15       18.58       24.68      7.59 o
  -7   2  15        0.20        3.60      4.92 o
  -6   2  15       14.02       18.85      5.12 o
  -5   2  15       19.02       22.31      6.89 o
  -4   2  15      186.85      183.37     15.13 o
  -3   2  15        8.26       11.92      5.13 o
  -2   2  15        0.30       -0.81      2.63 o
  -1   2  15        0.96        0.53      1.00 o
   0   2  15       13.64       14.87      2.08 o
   1   2  15        5.25        5.09      2.02 o
   2   2  15        2.10        1.90      1.48 o
   3   2  15        0.96        2.68      1.64 o
  -9   3  15       33.52       41.11      9.49 o
  -8   3  15        5.95        9.23      7.16 o
  -7   3  15      117.12      140.16     16.18 o
  -6   3  15        2.29        2.48      3.22 o
  -5   3  15        2.79        9.15      6.54 o
  -4   3  15       98.16      102.42     10.94 o
  -3   3  15        4.28        6.40      5.57 o
  -2   3  15       26.54       18.45      5.98 o
  -1   3  15       30.70       25.85      4.58 o
   0   3  15       11.97        4.99      2.40 o
   1   3  15        0.36        0.02      1.24 o
   2   3  15        5.13        6.05      2.56 o
  -8   4  15       45.35       62.25     11.17 o
  -7   4  15        4.96        5.32      3.81 o
  -6   4  15        2.13        1.28      3.45 o
  -5   4  15        2.98        2.87      3.88 o
  -4   4  15       21.94       19.74      6.34 o
  -3   4  15        5.44        3.76      2.45 o
  -2   4  15        5.85        8.03      2.35 o
  -1   4  15        4.05        1.55      1.41 o
   0   4  15       11.75        8.62      3.09 o
   1   4  15        1.65        0.12      1.67 o
   2   4  15       17.64       13.91      4.14 o
  -7   5  15        8.19        8.16      5.27 o
  -6   5  15       23.73       24.77      6.19 o
  -5   5  15       14.09       22.57      6.96 o
  -4   5  15        0.07        1.27      1.36 o
  -3   5  15       18.67       19.86      3.41 o
  -2   5  15        0.01        2.06      1.75 o
  -1   5  15       15.99       13.95      3.71 o
   0   5  15        0.03       -1.62      2.68 o
   1   5  15        8.80       15.78      4.43 o
  -5   6  15        0.01        4.26      4.21 o
  -4   6  15       30.07       26.04      6.51 o
  -3   6  15       54.25       74.82      6.26 o
  -2   6  15        2.60        4.25      2.23 o
  -1   6  15       51.01       55.56      6.97 o
  -9   0  16        1.64       10.15      7.28 o
  -8   0  16        1.13        4.12      5.49 o
  -7   0  16        0.08       -2.78      7.92 o
  -6   0  16       35.91       30.82      9.77 o
  -5   0  16      223.16      257.56     41.82 o
  -4   0  16      198.55      155.97     20.10 o
  -3   0  16        6.73        6.55      7.95 o
  -2   0  16        5.11        9.77      6.03 o
  -1   0  16        9.40        7.12      5.17 o
   0   0  16       19.09       18.74     10.28 o
   1   0  16      126.80      111.28     21.18 o
   2   0  16       31.89       25.45     11.30 o
  -9   1  16        1.71       -3.51      4.42 o
  -8   1  16        6.95        2.77      4.34 o
  -7   1  16        0.64        3.98      4.33 o
  -6   1  16       13.32       10.59      4.62 o
  -5   1  16       26.01       28.12      7.54 o
  -4   1  16      173.21      234.68     21.81 o
  -3   1  16       19.31       22.29      6.74 o
  -2   1  16        0.00       -0.44      2.78 o
  -1   1  16       14.68       14.79      5.56 o
   0   1  16       11.98       10.69      4.83 o
   1   1  16       11.07        8.54      3.61 o
  -8   2  16        0.88       -1.41      3.80 o
  -7   2  16        0.00       -4.90      3.91 o
  -6   2  16        0.05       -1.85      5.06 o
  -5   2  16      387.90      400.78     29.16 o
  -4   2  16        0.00       -1.15      4.47 o
  -3   2  16        2.35       -2.04      2.97 o
  -2   2  16        8.83        5.49      5.81 o
  -1   2  16        1.71        6.03      8.01 o
   0   2  16        0.00        0.10      2.77 o
   1   2  16        6.38       10.51      4.93 o
  -8   3  16        8.36       14.51      5.83 o
  -7   3  16       56.91       66.36     12.14 o
  -6   3  16       53.55       48.94     13.05 o
  -5   3  16       30.60       35.92      7.39 o
  -4   3  16        0.53       -0.09      3.74 o
  -3   3  16      205.19      220.43     17.98 o
  -2   3  16        0.21        2.87      7.18 o
  -1   3  16        5.56        5.08      5.08 o
   0   3  16        1.00        0.94      3.09 o
  -7   4  16       16.60       20.59      7.32 o
  -6   4  16        4.14        5.67      5.05 o
  -5   4  16        7.49        6.23      5.88 o
  -4   4  16       25.17       19.22     13.28 o
  -3   4  16       95.50      107.95     17.25 o
  -2   4  16        4.70        1.88      4.68 o
  -1   4  16        7.44       12.33      6.27 o
  -4   5  16       38.39       52.82     13.86 o
  -6   1  17        2.38        1.65      3.83 o
  -5   1  17        5.56        6.16      5.16 o
  -4   1  17        0.89       -2.65      4.19 o
  -3   1  17        5.21        2.33      7.34 o
  -2   1  17        0.06        2.97      4.01 o
  -1   1  17        0.35        2.73      3.74 o
  -6   2  17       32.30       39.95      8.54 o
  -5   2  17        4.81        0.86      7.06 o
  -4   2  17       47.66       45.79     11.88 o
  -3   2  17        3.72        3.61      7.95 o
  -2   2  17        0.90        6.93      5.81 o
 
